# Supplementary material for: Best step-up treatments for children with uncontrolled asthma: a systematic review and network meta-analysis of individual participant data
Source: Eur Respir J. 2023 Dec 21;62(6):2301011. doi: 10.1183/13993003.01011-2023 (PMC10752294; doi:10.1183/13993003.01011-2023)
Supplement: Supplementary file 2 [file ERJ-01011-2023.SUPPLEMENT2.xlsx]

## Sheet: Covidence-full-text excluded 1
Title	Authors	Published Year	Journal	Volume	Issue	Pages	DOI	Exclusion reason
Montelukast versus budesonide as a first line preventive therapy in mild persistent asthma in 2 to 18 y	Shah, Monil Bharat; Gohil, Jayendra; Khapekar, Swati; Dave, Jigna	2014	Indian journal of pediatrics	81	7	655-9	https://dx.doi.org/10.1007/s12098-013-1334-y	No ICS at entry
Efficacy and safety of formoterol fumarate via pressair versus foradil aerolizer in patients with mild to moderate asthma	Bernstein, J. A.; Miller, D.; Hampel, F.; Zhong, X.; D'Andrea, C.; Caracta, C.	2014	American journal of respiratory and critical care medicine	189	no pagination			Double
A Study to Assess the Efficacy and Safety of Budesonide/Albuterol Metered-dose Inhaler (BDA MDI/PT027) in Adults and Children 4 Years of Age or Older With Asthma	NCT03769090; Bond Avillion 2 Development, L. P.	2018						Recruiting
Safety and Tolerability of High-Dose Budesonide/Formoterol via Turbuhaler in Japanese Patients with Asthma : A Randomized, Double-Blind, Crossover, Active Comparator-Controlled, Phase III Study	Saito, Takefumi; Hasunuma, Tomoko	2012	Clinical drug investigation	32	1	51-61		Wrong comparator
Pharmacogenetics Use For Further Treatment Improvement in childreN	Nct,	2018	Https://clinicaltrials.gov/show/nct03654508					Double
Late Breaking Abstract-Can a self-management plan, which includes a four-fold increase in inhaled corticosteroid dose, reduce severe asthma exacerbations: a randomised, pragmatic trial	McKeever, T.; Mortimer, K.; Duley, L.; Bradshaw, L.; Swinden, R.; Skeggs, A.; Pavord, I.; Higgins, B.; Walker, S.; Thomas, M.; et al.,	2017	European Respiratory Journal	50			10.1183/1393003.congress-2017.PA1367	Adult population
A clinical pharmacology study of fixed vs. free combination of inhaled beclometasone dipropionate and formoterol fumarate dry powder inhalers in asthmatic adolescents	Chawes, B. L.; Govoni, M.; Piccinno, A.; Kreiner-Moller, E.; Vissing, N. H.; Mortensen, L.; Nilsson, E.; Bisgaard, A.; Deleuran, M.; Skytt, N.; Samandari, N.; Acerbi, D.; Bisgaard, H.	2014	British journal of clinical pharmacology	78	5	1169-1171	http://dx.doi.org/10.1111/bcp.12424	Stable asthma
Inhalation characteristics of asthma patients, COPD patients and healthy volunteers with the Spiromax and Turbuhaler devices: a randomised, cross-over study	Azouz, Wahida; Chetcuti, Philip; Hosker, Harold; Saralaya, Dinesh; Chrystyn, Henry	2015	BMC pulmonary medicine	15		47	https://dx.doi.org/10.1186/s12890-015-0043-x	Stable asthma
Evaluation of beclomethasone dipropionate (80 and 160 micrograms/day) delivered via a breath-actuated inhaler for persistent asthma	Hampel, Frank C., Jr.; Carr, Warner; Gillespie, Michael; Small, Calvin J.	2017	Allergy and asthma proceedings	38	6	419-430	https://dx.doi.org/10.2500/aap.2017.38.4089	Double
Effect of delivery device on systemic exposure to inhaled fluticasone propionate in children with asthma	Nilsson, E.; Chawes, B. L. K.; Bonnelykke, K.; Vindfeld, S.; Moore, A. C.; Bisgaard, H.	2014	British journal of clinical pharmacology	78	2	435-437	10.1111/bcp.12340	Pharmacokinetics
Fluticasone/formoterol association favors long-lasting decrease in bronchial reactivity to methacholine and weekly PEF variability	Cortese, S.; Gatta, A.; Della Valle, L.; Mangifesta, R.; Di Giampaolo, L.; Cavallucci, E.; Petrarca, C.; Paganelli, R.; Di Gioacchino, M.	2016	International Journal of Immunopathology and Pharmacology	29	4	769-774	10.1177/0394632016650896	Adult population
Inhaled corticosteroids in children with persistent asthma: Effects on growth	Kuzik, B. A.	2015	Paediatrics and Child Health (Canada)	20	5	248-250	http://dx.doi.org/10.1093/pch/20.5.248	Commentary
Description of a randomised controlled trial of inhaled corticosteroid/fast-onset LABA reliever therapy in mild asthma	Beasley, R.; Pavord, I.; Papi, A.; Reddel, H. K.; Harrison, T.; Marks, G. B.; Hancox, R. J.; Weatherall, M.	2016	The European respiratory journal	47	3	981-984	10.1183/13993003.01692-2015	No ICS at entry
A single-dose double-blind study comparing efficacy of two dry powder inhalers containing budesonide and formoterol in asthmatic patients	Lahelma, S.; Vahteristo, M.; Metev, H.; Taseva, M.; Stamatova, N.; Bartha, A.; Schlezak, J.; Sairanen, U.	2016	European Respiratory Journal	48			10.1183/13993003.congress-2016.PA4124	Adult population
Effectiveness of Tiotropium among Children Suffering from Asthma	Akhtar, Muhammad Salman; Ahmad, Sajjad; Baloch, Anab	2019	Indo American Journal of Pharmaceutical Sciences	6	6	12059-12063	10.5281/zenodo.3247065	No ICS at entry
Genotype-guided treatment of children with uncontrolled asthma	EUCTR2017-004424-29-NL; Academic Medical, Center	2017						Double
Efficacy and safety of once-daily fluticasone furoate/vilanterol (FF/VI) versus twice-daily inhaled corticosteroids/long-acting beta2-agonists (ICS/LABA) in patients with uncontrolled asthma: an open-label, randomized, controlled trial	Devillier, P.; Humbert, M.; Boye, A.; Zachgo, W.; Jacques, L.; Nunn, C.; West, S.; Nicholls, A.; Antoun, Z.; Spinu, L.; et al.,	2018	Respiratory medicine	141		111-120	10.1016/j.rmed.2018.06.009	Adult population
Combination therapy as safe as fluticasone alone in asthma	Furlow, Bryant	2016	The Lancet. Respiratory medicine	4	5	352	https://dx.doi.org/10.1016/S2213-2600(16)30015-7	Commentary
Effect of beclomethasone in the control of pediatric asthma	IRCT2017092036286N1; Vice- Chancellor for Research Technology Affairs, Babol University of Medical Sciences	2017						Wrong study design
Variability of methacholine bronchoprovocation and the effect of inhaled corticosteroids in mild asthma	Sumino, K.; Sugar, E. A.; Irvin, C. G.; Kaminsky, D. A.; Shade, D.; Wei, C. Y.; Holbrook, J. T.; Wise, R. A.; Castro, M.	2014	Annals of allergy, asthma & immunology	112	4	354-60.e1	10.1016/j.anai.2014.01.013	Stable asthma
Safety and efficacy of beclomethasone dipropionate delivered by breath-actuated or metered-dose inhaler for persistent asthma	Amar, Niran J.; Moss, Mark H.; Kerwin, Edward M.; Li, Jiang; Small, Calvin J.	2016	Allergy and asthma proceedings	37	5	359-69	https://dx.doi.org/10.2500/aap.2016.37.3983	Stable asthma
Randomized trial to assess the efficacy and safety of beclomethasone dipropionate breath-actuated inhaler in patients with asthma	Ostrom, Nancy K.; Raphael, Gordon; Tillinghast, Jeffrey; Hickey, Lisa; Small, Calvin J.	2018	Allergy and asthma proceedings	39	2	117-126	https://dx.doi.org/10.2500/aap.2018.39.4115	Stable asthma
Fluticasone propionate and fluticasone propionate/salmeterol multidose dry powder inhalers compared with placebo for persistent asthma	Sher, Lawrence D.; Yiu, Gloria; Sakov, Anat; Liu, Siyu; Caracta, Cynthia F.	2017	Allergy and asthma proceedings	38	5	343-353	https://dx.doi.org/10.2500/aap.2017.38.4069	Double
Montelukast Treatment of Acute Asthma Exacerbations in Children Aged 2 to 5 Years: A Randomized, Double-Blind, Placebo-Controlled Trial	Wang, Xiuping; Zhou, Jinfang; Zhao, Xin; Yi, Xiongxiong	2018	Pediatric emergency care	34	3	160-164	https://dx.doi.org/10.1097/PEC.0000000000001184	No ICS at entry
Mometasone Furoate (MF) improves lung function in pediatric asthma: A dose-ranging study of MF metered-dose inhaler (MDI)	Amar, N. J.; Shekar, T.; Varnell, T.; Mehta, A.; Philip, G.	2016	Journal of Allergy and Clinical Immunology	137	2 SUPPL. 1	AB214		Double
Potential Masking of Airway Eosinophilic Inflammation by Combination Therapy in Asthma	Lee, B. J.; Jeung, Y. J.; Lee, J. Y.; Oh, M. J.; Choi, D. C.	2014	Allergy, asthma & immunology research	6	2	175-178	10.4168/aair.2014.6.2.175	Adult population
As-needed formoterol (F) in asthma: an analysis of the East-Asian subgroup of the RELIEF study	Huang, S. G.; Cheng, Q. J.; Sears, M. R.	2014	European Respiratory Journal	44				No ICS at entry
Study to assess the effect of fluticasone furoate on growth rate in children aged 5-11	EUCTR2015-000841-22-DK; GlaxoSmithKline, Research; Development, Ltd	2015						Double
Comparison of clinical effects of beclomethasone dipropionate & budesonide in treatment of children with mild persistent asthma: A double-blind, randomized, controlled study	Singh, Anju; Nandan, Devki; Dewan, Vivek; Sankar, Jhuma	2016	The Indian journal of medical research	144	2	250-257	https://dx.doi.org/10.4103/0971-5916.195040	No ICS at entry
On-demand intermittent beclomethasone is effective for mild asthma in Brazil	Camargos, P.; Affonso, A.; Calazans, G.; Ramalho, L.; Ribeiro, M. L.; Jentzsch, N.; Senna, S.; Stein, R. T.	2018	Clinical and Translational Allergy	8	1	7	http://dx.doi.org/10.1186/s13601-018-0192-0	Stable asthma
Inhaled corticosteroid plus long-acting beta-agonist for asthma: real-life evidence	Kwon, M.; Roberson, J.; Patel, N.	2017	Journal of clinical outcomes management	24	11			Commentary
Study on synergistic effect of long-acting beta2 agonists on inhaled corticosteroids in asthma patients	Shimoda, T.; Obase, Y.; Imaoka, M.; Kishikawa, R.; Iwanaga, T.	2015	Annals of Allergy, Asthma and Immunology	115	5 SUPPL. 1	A52		Adult population
As-Needed Budesonide-Formoterol versus Maintenance Budesonide in Mild Asthma	Bateman, Eric D.; Reddel, Helen K.; O'Byrne, Paul M.; Barnes, Peter J.; Zhong, Nanshan; Keen, Christina; Jorup, Carin; Lamarca, Rosa; Siwek-Posluszna, Agnieszka; FitzGerald, J. Mark	2018	The New England journal of medicine	378	20	1877-1887	https://dx.doi.org/10.1056/NEJMoa1715275	Stable asthma
The SYGMA programme of phase 3 trials to evaluate the efficacy and safety of budesonide/formoterol given 'as needed' in mild asthma: study protocols for two randomised controlled trials	O'Byrne, P. M.; FitzGerald, J. M.; Zhong, N.; Bateman, E.; Barnes, P. J.; Keen, C.; Almqvist, G.; Pemberton, K.; Jorup, C.; Ivanov, S.; et al.,	2017	Trials	18	1) (no pagination		10.1186/s13063-016-1731-4	Stable asthma
Equivalent bronchodilation with budesonide/formoterol combination via Easyhaler and Turbuhaler in patients with asthma	Lahelma, S.; Vahteristo, M.; Metev, H.; Taseva, M.; Stamatova, N.; Bartha, A.; Schlezak, J.; Sairanen, U.	2016	Respiratory medicine	120		31-35	10.1016/j.rmed.2016.09.016	Adult population
Community Health Worker Home Visits for Medicaid-Enrolled Children With Asthma: Effects on Asthma Outcomes and Costs	Campbell, Jonathan D.; Brooks, Marissa; Hosokawa, Patrick; Robinson, June; Song, Lin; Krieger, James	2015	American Journal of Public Health	105	11	2366-2372	10.2105/AJPH.2015.302685	Wrong intervention
Cost-effectiveness of real-time medication monitoring in children with asthma	Goossens, L. M. A.; Vasbinder, E. C.; Van Den Bemt, P. M. L. A.; Rutten-Van Molken, M. P. M. H.	2014	Value in Health	17	7	A329	http://dx.doi.org/10.1016/j.jval.2014.08.605	Wrong intervention
Tolerability of fluticasone furoate/vilanterol combination therapy in children aged 5 to 11 years with persistent asthma	Oliver, Amanda; VanBuren, Sandi; Allen, Ann; Hamilton, Melanie; Tombs, Lee; Inamdar, Amir; Kempsford, Rodger	2014	Clinical therapeutics	36	6	928-939.e1	https://dx.doi.org/10.1016/j.clinthera.2014.03.014	Stable asthma
Efficacy and safety of fluticasone furoate (FF)/vilanterol (VI) compared with fluticasone propionate/salmeterol combination (FP/SAL) in adults and adolescents with persistent asthma	Woodcock, A.; Bleecker, E. R.; Lotvall, J.; O'Byrne, P. M.; Bateman, E. D.; Medley, H.; Ellsworth, A.; Jacques, L.; Busse, W. W.	2012	European Respiratory Journal	40	SUPPL. 56			Double
Quintupling Inhaled Glucocorticoids to Prevent Childhood Asthma Exacerbations	Jackson, D. J.; Bacharier, L. B.; Mauger, D. T.; Boehmer, S.; Beigelman, A.; Chmiel, J. F.; Fitzpatrick, A. M.; Gaffin, J. M.; Morgan, W. J.; Peters, S. P.; et al.,	2018	New England Journal of Medicine	378	10	891-901	10.1056/NEJMoa1710988	Stable asthma
Serious Asthma Events with Fluticasone plus Salmeterol versus Fluticasone Alone	Stempel, David A.; Raphiou, Ibrahim H.; Kral, Kenneth M.; Yeakey, Anne M.; Emmett, Amanda H.; Prazma, Charlene M.; Buaron, Kathleen S.; Pascoe, Steven J.; Austri Investigators; Altieri Hh, Antuni J. D. Bergna M. A. Cuadrado J. A. De Gennaro M. S. Fazio Lizandrelo C. L. Gattolin G. Gosn A. M. Larrateguy L. D. Marcipar A. M. Maspero J. F. Medina I. V. Perez Chada R. D. Silva D. Victorio C. F. Bardi…	2016	The New England journal of medicine	374	19	1822-30	https://dx.doi.org/10.1056/NEJMoa1511049	Stable asthma
Fluticasone/formoterol combined in a single aerosol inhaler vs budesonide/formoterol for the treatment of asthma: A non-inferiority trial	Bodzenta-Lukaszyk, A.; Buhl, R.; Balint, B.; Lomax, M.; Spooner, K.	2011	European Respiratory Journal	38	SUPPL. 55			Adult population
Quadrupling Inhaled Glucocorticoid Dose to Abort Asthma Exacerbations	McKeever, T.; Mortimer, K.; Wilson, A.; Walker, S.; Brightling, C.; Skeggs, A.; Pavord, I.; Price, D.; Duley, L.; Thomas, M.; et al.,	2018	New England Journal of Medicine	378	10	902-910	10.1056/NEJMoa1714257	Adult population
Global Initiative for Asthma 2016Ã¢â‚¬â€œderived asthma control with fluticasone propionate and salmeterol: a Gaining Optimal Asthma Control (GOAL) study reanalysis	Bateman, E. D.; Busse, W.; Pedersen, S. E.; Bousquet, J.; Huang, S.; Zhou, X.; Gul, N.; Hollis, S.; Gibbs, M.	2019	Annals of Allergy, Asthma and Immunology	123	1	57-63.e2	10.1016/j.anai.2019.04.018	Post-hoc analysis
Late Breaking Abstract-Effectiveness of Fluticasone furoate/vilanterol (FF/VI) compared to usual care (UC) in patients with asthma: the Salford Lung Study (SLS)	Leather, D.; Vestbo, J.; Bakerly, N. D.; Fletcher, J. L.; New, J. P.; Gibson, J. M.; McCorkindale, S.; Collier, S.; Lay-Flurrie, J.; Frith, L.; et al.,	2017	European Respiratory Journal	50			10.1183/1393003.congress-2017.OA3193	Post-hoc analysis
Efficacy and Safety of Two Doses of Mometasone Furoate/Formoterol Combination Treatment in Subjects With Severe Asthma	Weinstein, S.; Murphy, K.; Nolte, H.	2019	Breast (Edinburgh, Scotland)	44		S62-S63	10.1016/S0960-9776(19)30274-7	Stable asthma
Serious asthma outcomes with mometasone furoate plus formoterol versus mometasone alone	Weinstein, C. L. J.; Gates, D.; Ryan, N.; Mok, W.; Lane, S. J.; Agache, I.; Nathan, R. A.	2017	American journal of respiratory and critical care medicine	195			http://dx.doi.org/10.1164/ajrccm-conference.2017.B32	Stable asthma
A randomized, double-blinded, double-dummy efficacy and safety study of budesonide-formoterol Spiromax compared to budesonide-formoterol Turbuhaler in adults and adolescents with persistent asthma	Virchow, J. Christian; Rodriguez-Roisin, Roberto; Papi, Alberto; Shah, Tushar P.; Gopalan, Gokul	2016	BMC pulmonary medicine	16		42	https://dx.doi.org/10.1186/s12890-016-0200-x	Stable asthma
Efficacy and safety of budesonide-formoterol (BF) SpiromaxÂ® in adults and adolescents with asthma: randomised comparison with bf TurbuhalerÂ®	Virchow, J. C.; Gopalan, G.; Rodriguez-Roisin, R.; Shu, Y.	2014	Thorax	69		A176-	10.1136/thoraxjnl-2014-206260.355	Double
Efficacy and Safety of Budesonide-Formoterol (Bf) Spiromax (R) in Adults and Adolescents with Asthma: Randomised Comparison with Bf Turbuhaler (R)	Virchow, J. C.; Gopalan, G.; Rodriguez-Roisin, R.; Shu, Y.	2014	Thorax	69		A176	10.1136/thoraxjnl-2014-206260.355	Stable asthma
Quintupling Inhaled Glucocorticoids to Prevent Childhood Asthma Exacerbations	Jackson, Daniel J.; Bacharier, Leonard B.; Mauger, David T.; Boehmer, Susan; Beigelman, Avraham; Chmiel, James F.; Fitzpatrick, Anne M.; Gaffin, Jonathan M.; Morgan, Wayne J.; Peters, Stephen P.; Phipatanakul, Wanda; Sheehan, William J.; Cabana, Michael D.; Holguin, Fernando; Martinez, Fernando D.; Pongracic, Jacqueline A.; Baxi, Sachin N.; Benson, Mindy; Blake, Kathryn; Covar, Ronina; Gentile, D…	2018	The New England journal of medicine	378	10	891-901	https://dx.doi.org/10.1056/NEJMoa1710988	Stable asthma
Efficacy and safety of the single-capsule combination of fluticasone/formoterol in patients with persistent asthma: a non-inferiority trial	Antilla, M.; Castro, F.; Cruz, Ã; Rubin, A.; RosÃ¡rio, N.; Stelmach, R.	2014	Jornal Brasileiro De Pneumologia	40	6	599-608	10.1590/S1806-37132014000600003	Adult population
Efficacy and Safety of Salmeterol/fluticasone Combination Therapy in Infants and Preschool Children with Asthma Insufficiently Controlled by Inhaled Corticosteroids	Yoshihara, S.; Fukuda, H.; Tamura, M.; Arisaka, O.; Ikeda, M.; Fukuda, N.; Tsuji, T.; Hasegawa, S.; Kanno, N.; Teraoka, M.; Wakiguchi, H.; Aoki, Y.; Igarashi, H.; Terada, A.; Hasegawa, M.; Manki, A.	2016	Drug research	66	7	371-6	https://dx.doi.org/10.1055/s-0042-108852	Wrong study design
Temporarily quadrupling the dose of inhaled steroid to prevent asthma exacerbations: FAST	McKeever, T.; Mortimer, K.; Bradshaw, L.; Haydock, R.; Pavord, I.; Higgins, B.; Walker, S.; Wilson, A.; Price, D.; Thomas, M.; et al.,	2018	Health technology assessment (Winchester, England)	22	70	1982-01-01	10.3310/hta22700	Adult population
Once-daily inhaled steroid/LABA combination better than steroid alone	Anonymous,	2014	Prescriber	25	22	13-13	http://dx.doi.org/10.1002/psb.1280	Reference to an article
Novel nebulisation of budesonide as add-on treatment in uncontrolled asthmatics	Burgess, G.; Main, M.; Young, J.; Scrimgeour, A.; Harrison, T.; Muellinger, B.	2017	European Respiratory Journal	50	Supplement 61		http://dx.doi.org/10.1183/1393003.congress-2017.PA3951	Wrong patient population
Safety of Adding Salmeterol to Fluticasone Propionate in Children with Asthma	Stempel, David A.; Szefler, Stanley J.; Pedersen, Soren; Zeiger, Robert S.; Yeakey, Anne M.; Lee, Laurie A.; Liu, Andrew H.; Mitchell, Herman; Kral, Kenneth M.; Raphiou, Ibrahim H.; Prillaman, Barbara A.; Buaron, Kathleen S.; Kirby, Suyong Yun; Pascoe, Steven J.; Vestri Investigators	2016	New England Journal of Medicine	375	9	840-849	10.1056/NEJMoa1606356	Stable asthma
Study to evaluate the efficacy, safety and tolerability of combination dry powder Fluticasone Propionate and Salmeterol 250/50mcg in adults and adolescents with asthma.	EUCTR2015-004893-14-Outside-EU/EEA; GlaxoSmithKline, Research; amp,; Development,	2016						Wrong comparator
Efficacy and safety of fluticasone propionate/formoterol in paediatric patients with asthma	Ploszczuk, A.; Bosheva, M.; Spooner, K.; McIver, T.; Dissanayake, S.	2014	European Respiratory Journal	44	SUPPL. 58			Double
Patient-reported outcomes and quality of life improved with fluticasone propionate and fluticasone propionate/salmeterol multidose dry powder inhalers versus placebo in patients with persistent asthma	Raphael, G.; Yiu, G.; Sakov, A.; Liu, S.; Caracta, C.	2017	Journal of Allergy and Clinical Immunology	139	2 Supplement 1	AB10		Stable asthma
Efficacy and safety of two HFA MDIs of fluticasone propionate; a double-blind, randomised, multi-centric, parallel group study in persistent moderate asthma	Singh, B.; Mesquita, A. M.; Saini, V.; Prabhudesai, V.; Premanand, R.; Mangale, M.	2014	7th international primary care respiratory group (IPCRG) world conference athens 21 - 24 may, 2014			PO013-SAT		Wrong patient population
Equivalence of an innovative multidose salmeterol/fluticasone dry powder inhaler vs comparator in paediatric asthma	Kuna, P.; Gath, I.; Thyroff-Friesinger, U.; Jones, S.	2013	European Respiratory Journal	42	SUPPL. 57			Wrong intervention
Assessment of Salmeterol/fluticasone propionate in children with bronchial asthma.	EUCTR2015-004881-27-Outside-EU/EEA; GlaxoSmithKline, Research; amp,; Development, Ltd	2016						Wrong study design
Montelukast is a better controller in obese atopic asthmatics	Farzan, S.; Khan, S.; Elera, C.; Akerman, M.	2016	Journal of allergy and clinical immunology.	137	2 SUPPL. 1	AB210		Double
The efficacy of once-daily fluticasone furoate/vilanterol in asthma is comparable with morning or evening dosing	Kempsford, Rodger D.; Oliver, Amanda; Bal, Joanne; Tombs, Lee; Quinn, Dean	2013	Respiratory medicine	107	12	1873-80	https://dx.doi.org/10.1016/j.rmed.2013.07.002	Adult population
Salmeterol/fluticasone through breath-actuated inhaler versus pMDI: a randomized, double-blind, 12 weeks study	Dhar, R.; Salvi, S.; Rajan, S.; Dalal, S.; Tikkiwal, S.; Bhagat, R.; Ahmed, M. M.; Balki, A.; Jain, M.; Gogtay, J.	2015	Journal of Asthma	52	10	1065-1072	10.3109/02770903.2015.1050499	Adult population
Efficacy of low-dose ciclesonide and fluticasone propionate for mild to moderate persistent asthma	Hashemian, S. M. R.; Jamaati, H.; Malekmohammad, M.	2015	Critical care medicine.	43	12 SUPPL. 1	179	10.1097/01.ccm.0000474539.27700.e5	Double
Inhaled corticosteroid (ICS) and long-acting beta2-agonist (LABA) combination vs. high doses of ICS: efficacy and safety in patients (pts) with uncontrolled occupational asthma		2017	European Respiratory Journal	50			10.1183/1393003.congress-2017.PA3562	Wrong patient population
An evaluation of comparative treatment effects with high and low dose fluticasone propionate/formoterol combination in asthma	Dissanayake, S.; Jain, M.; Grothe, B.; McIver, T.; Papi, A.	2015	Pulmonary pharmacology & therapeutics	35		19-27	10.1016/j.pupt.2015.10.001	Adult population
Salmeterol Xinafoate and Fluticasone Propinate Powder for Inhalation for Asthma	Nct,	2018	Https://clinicaltrials.gov/show/nct03461627					Adult population
Assessment of montelukast, doxofylline, and tiotropium with budesonide for the treatment of asthma: which is the best among the second-line treatment? A randomized trial	Rajanandh, Muhasaparur Ganesan; Nageswari, Arcot D.; Ilango, Kaliappan	2015	Clinical therapeutics	37	2	418-26	https://dx.doi.org/10.1016/j.clinthera.2014.12.008	Adult population
Assessment of the efficacy and safety of fluticasone propionate and salmeterol delivered as a combination dry powder via a capsule-based inhaler and a multi-dose inhaler in patients with asthma	Chan, Robert; Sousa, Ana R.; Mallett, Stephen; Hynds, Peter; Homayoun-Valiani, Farshid; Tabberer, Maggie; Mehta, Rashmi	2016	Pulmonary pharmacology & therapeutics	41		19-24	https://dx.doi.org/10.1016/j.pupt.2016.09.002	Wrong intervention
Assessment of various second-line medications in addition to inhaled corticosteroid in asthma patients: a randomized controlled trial	Rajanandh, Muhasaparur Ganesan; Nageswari, Arcot Deenadayalu; Ilango, Kaliappan	2014	Clinical and experimental pharmacology & physiology	41	7	509-13	https://dx.doi.org/10.1111/1440-1681.12239	Adult population
Bronchodilation with mometasone furoate/formoterol fumarate administered by metered-dose inhaler with and without a spacer in children with persistent asthma	Berger, W.; Bensch, G.; Weinstein, S.; Skoner, D.; Prenner, B.; Shekar, T.; Gates, D.; Nolte, H.; Teper, A.	2012	European Respiratory Journal	40	SUPPL. 56			Double
Study of QMF149 (150/80 Âµg) Compared With MF TwisthalerÂ® (200 Âµg) in Patients With Asthma	NCT02892344; Novartis, Pharmaceuticals	2016						Double
Budesonide/formoterol maintenance and reliever therapy in moderate-to-severe asthma: effects on eosinophilic airway inflammation	Takeyama, K.; Kondo, M.; Tagaya, E.; Kirishi, S.; Ishii, M.; Ochiai, K.; Isono, K.; Tamaoki, J.	2014	Allergy and asthma proceedings	35	2	141-147	10.2500/aap.2014.35.3729	Wrong patient population
BusonidÂ® (Budesonide 200 mcg and 400 mcg) to Treat Asthma Not Controlled or Partially Controlled	NCT02853578; Ache Laboratorios Farmaceuticos, S. A.	2016						Wrong study design
BECLOMETHASONE DIPROPIONATE DELIVERED VIA BREATH-ACTUATED INHALER IN PERSISTENT ASTHMA: EFFICACY EVALUATION ACCORDING TO PRIOR TREATMENT	Carr, W.; Ostrom, N.; Hickey, L.; Small, C.	2018	Annals of allergy, asthma and immunology. Conference: 2018 annual scientific meeting of the american college of allergy asthma and immunology. United states	121	5 Supplement	S41-S42	10.1016/j.anai.2018.09.132	Stable asthma
An Efficacy and Safety Study of Fluticasone Furoate/Vilanterol 100/25 Microgram (mcg) Inhalation Powder, Fluticasone Propionate/Salmeterol 250/50 mcg Inhalation Powder, and Fluticasone Propionate 250 mcg Inhalation Powder in Adults and Adolescents With Persistent Asthma	NCT02301975; GlaxoSmithKline,	2014						Stable asthma
Comparison of the effects of budesonide/formoterol maintenance and reliever therapy with fluticasone/salmeterol fixed-dose treatment on airway inflammation and small airway impairment in patients who need to step-up from inhaled corticosteroid monotherapy	Hozawa, S.; Terada, M.; Hozawa, M.	2014	Pulmonary pharmacology & therapeutics	27	2	190-196	10.1016/j.pupt.2013.12.003	Adult population
The Efficacy of Fluticasone Furoate/Vilanterol Versus (vs) Fluticasone Furoate on Asthma	Nct,	2017	Https://clinicaltrials.gov/show/nct03363191					Adult population
A Dose-Response Study to Examine the Methodology for Demonstrating the Local Therapeutic Equivalence of the Fluticasone Propionate Component of an Orally Inhaled Combination Therapy of Fluticasone Propionate/Salmeterol Dry Powder	Allan, R.; Haughie, S.; Kerwin, E.; Ward, J.	2019	Journal of aerosol medicine and pulmonary drug delivery				10.1089/jamp.2018.1520	Adult population
The effect of adding long acting beta 2 agonists to inhaled corticosteroids versus increasing dose of inhaled corticosteroids in improving asthma control	Nabil, N. M.; Elessawy, A. F.; Hosny, K. M.; Ramadan, S. M.	2014	Egyptian Journal of Chest Diseases and Tuberculosis	63	4	761-764	10.1016/j.ejcdt.2014.07.007	Adult population
A prospective, randomized, open-label parallel-group clinical study to investigate effects and maneuverability of devices of fluticasone/formoterol pMDI (Flutiform) vs. fluticasone/salmeterol DPI (Adoair Diskus) in patients who have poorly controlled asthma	Jprn, Umin	2018	http://www.who.int/trialsearch/Trial2.aspx?TrialID=JPRN-UMIN000012327					Adult population
A prospective, randomized, open-label parallel-group clinical study to investigate effects and maneuverability of device of fluticasone/formoterol pMDI (Flutiform) vs. fluticasone/salmeterol DPI (Adoair Diskus) in patients who have poorly controlled asthma	Jprn, Umin	2018	http://www.who.int/trialsearch/Trial2.aspx?TrialID=JPRN-UMIN000012330					Adult population
Comparative efficacy and tolerability of beclomethasone/formoterol and fluticasone/salmeterol fixed combination in Taiwanese asthmatic patients	Hsieh, M. J.; Lin, Y. C.; Lai, R. S.; Wu, C. L.; Lai, C. L.; Wang, C. C.; Perng, D. W.; Kao, S. J.; Chang, E. T.; Wang, H. C.; et al.,	2018	Journal of the Formosan Medical Association / Taiwan yi zhi	117	12	1078-1085	10.1016/j.jfma.2017.12.005	Adult population
Effects of long-term treatment with budesonide/formoterol (BUD/ FM) delivered by pressurized metered-dose inhaler (pMDI) on symptoms in african-american and caucasian patients with moderate to severe asthma with and without fixed airway obstruction (FAO)	Brown, R.; Chipps, B. E.; Tashkin, D. P.; Trudo, F.	2014	Journal of allergy and clinical immunology.	133	2 SUPPL. 1	AB2	10.1016/j.jaci.2013.12.031	Post-hoc analysis
Therapeutic equivalence of budesonide/formoterol (BUD/FM) breath-actuated inhaler (BAI) compared with bud/FM pressurized metered-dose inhaler (pMDI) in adults and adolescents with moderate to severe asthma	Murphy, K. R.; Dhand, R.; Trudo, F.; Uryniak, T.; Aggarwal, A.	2014	Journal of allergy and clinical immunology.	133	2 SUPPL. 1	AB1	10.1016/j.jaci.2013.12.027	Double
Efficacy and Safety of Fluticasone Propionate(FP)/ Salmeterol Xinafoate (SLM) Hydro Fluoro Alkane (HFA) Metered Dose Inhaler (MDI) in Pediatric Patients With Bronchial Asthma	Nct,	2014	Https://clinicaltrials.gov/show/nct02113436					Respiratory infection
Switching from salmeterol/fluticasone to formoterol/budesonide combinations improves peripheral airway/alveolar inflammation in asthma	Akamatsu, T.; Shirai, T.; Kato, M.; Yasui, H.; Hashimoto, D.; Fujisawa, T.; Tsuchiya, T.; Inui, N.; Suda, T.; Chida, K.	2014	Pulmonary pharmacology & therapeutics	27	1	52-56	10.1016/j.pupt.2013.04.001	Adult population
FourFold Asthma Study (FAST): a study protocol for a randomised controlled trial evaluating the clinical cost-effectiveness of temporarily quadrupling the dose of inhaled steroid to prevent asthma exacerbations	Skeggs, Andrew; McKeever, Tricia; Duley, Lelia; Mitchell, Eleanor; Bradshaw, Lucy; Mortimer, Kevin; Walker, Samantha; Parrott, Steve; Wilson, Andrew; Pavord, Ian; Brightling, Chris; Thomas, Mike; Price, David; Devereux, Graham; Higgins, Bernard; Harrison, Tim; Haydock, Rebecca	2016	Trials	17	1	499		Double
Efficacy and safety of a 12-week therapy with a new formulation of fluticasone propionate at doses of 125 and 250 mug administered through a new generation cyclohaler twice daily, in comparison to fluticasone propionate 500 mug dry powder inhaler twice daily in patients with moderate asthma	Kuprys-Lipinska, Izabela; Tworek, Damian; Vanderbist, Francis; Bochenska-Marciniak, Malgorzata; Kuna, Piotr	2013	Pneumonologia i alergologia polska	81	6	527-36		Adult population
Pulmonary function assessment in mild to moderate persistent asthma patients receiving montelukast, doxofylline, and tiotropium with budesonide: a randomized controlled study	Rajanandh, M. G.; Nageswari, A. D.; Ilango, K.	2014	Clinical therapeutics	36	4	526-533	10.1016/j.clinthera.2014.02.006	Adult population
Mometasone furoate (MF) improves lung function in pediatric asthma: a double-blind, randomized controlled dose-ranging trial of MF metered-dose inhaler (vol 52, pg 310, 2017)	Amar, N. J.; Shekar, T.; Varnell, T. A.; Mehta, A.; Philip, G.	2019	Pediatric pulmonology	54	5	655-656	10.1002/ppul.24291	Double
Comparison of early effects of budesonide/formoterol maintenance and reliever therapy with fluticasone furoate/vilanterol for asthma patients requiring step-up from inhaled corticosteroid monotherapy	Hozawa, S.; Terada, M.; Haruta, Y.; Hozawa, M.	2016	Pulmonary pharmacology & therapeutics	37		15-23	10.1016/j.pupt.2016.01.005	Adult population
A randomized, double-blind study comparing the efficacy and safety of a combination of formoterol and ciclesonide with ciclesonide alone in asthma subjects with moderate-to-severe airflow limitation	Barthwal, M. S.; Meshram, S.	2017	Lung India	34	1	111-112	10.4103/0970-2113.197102	Commentary

## Sheet: Covidence-full-text excluded 2
Covidence #	Study	Reference	Exclusion reason
#984	Allan 2017	Allan, R.; Haughie, S.; Kerwin, E. M.; Ward, J.nA randomized, double-blind, placebo-controlled, three-way crossover incomplete block study to assess the dose responsiveness of exhaled nitric oxide to advair® diskus® in asthmatic subjects. American journal	Adult population
#817	Amar 2017	Amar, Niran J.; Shekar, Tulin; Varnell, Tracey A.; Mehta, Anish; Philip, George, Mometasone furoate (MF) improves lung function in pediatric asthma: A double-blind, randomized controlled dose-ranging trial of MF metered-dose inhaler, Pediatric pulmonology	Double
#1438	Bateman 2014	Bateman, E. D.; O'Byrne, P. M.; Busse, W. W.; Lötvall, J.; Bleecker, E. R.; Andersen, L.; Jacques, L.; Frith, L.; Lim, J.; Woodcock, A. Once-daily fluticasone furoate (FF)/vilanterol reduces risk of severe exacerbations in asthma versus FF alone, Thorax 2	Double
#2663	Berger 2014	Berger, William E.; Bensch, George W.; Weinstein, Steven F.; Skoner, David P.; Prenner, Bruce M.; Shekar, Tulin; Nolte, Hendrik; Teper, Ariel A. Bronchodilation with mometasone furoate/formoterol fumarate administered by metered-dose inhaler with and with	Double
#2065	Bernstein 2015	Bernstein, David I.; Bateman, Eric D.; Woodcock, Ashley; Toler, William T.; Forth, Richard; Jacques, Loretta; Nunn, Carol; O'Byrne, Paul M. Fluticasone furoate (FF)/vilanterol (100/25 mcg or 200/25 mcg) or FF (100 mcg) in persistent asthma, The Journal of	Double
#1927	Bernstein 2014	Bernstein, D. I.; Bateman, E. D.; Woodcock, A.; Toler, W. T.; Forth, R.; Jacques, L.; Nunn, C.; O'Byrne, P. M. Efficacy and safety of once-daily fluticasone furoate/vilanterol (FF/VI) and FF over 12 weeks in patients with persistent asthma. American journ	Double
#418	Bernstein 2016	Bernstein, D. I.; Gillespie, M.; Song, S.; Steinfeld, J. Safety, efficacy, and dose response of fluticasone propionate delivered via the novel MDPI in patients with severe asthma: a randomized, controlled, dose-ranging study. Journal of Asthma 2016;():1‐1	Double
#2059	Bleecker 2014	Bleecker, Eugene R.; Lotvall, Jan; O'Byrne, Paul M.; Woodcock, Ashley; Busse, William W.; Kerwin, Edward M.; Forth, Richard; Medley, Hilary V.; Nunn, Carol; Jacques, Loretta; Bateman, Eric D. Fluticasone furoate-vilanterol 100-25 mcg compared with flutica	Double
#806	CaprilesHulett 2014	Capriles Hulett, Arnaldo; Yibirin, Maria Gonzalez; Garcia, Amaris; Hurtado, Dollys. Montelukast for the high impact of asthma exacerbations in Venezuela: a practical and valid approach for Latin America? The World Allergy Organization journal 2014;7(1):20	Wrong intervention
#2231	Chipps 2014	Chipps, B. E.; Tashkin, D.; DePietro, M.; Trudo, F. Effect of fixed airflow obstruction status on peak expiratory flow and rescue medication use in response to budesonide/formoterol treatment in patients with moderate to severe asthma. Annals of Allergy,	Post-hoc analysis
#1851	Etsuko 2018	Etsuko, T.; Toriyama, M.; Hara, H.; Hanawa, T.; Takeyama, K.; Kondo, M.; Tamaoki, J. The efficacy of the leukotriene receptor antagonist pranlukast in asthma patients complicated with allergic rhinitis. American journal of respiratory and critical care me	Wrong intervention
#2444	EUCTR2015-004868-11-Outside-EU/EEA 2016	EUCTR2015-004868-11-Outside-EU/EEA; GlaxoSmithKline, Research; amp,; Development, Comparison of the efficacy and safety of asthma treatments; fluticasone furoate/vilanterol trifenatate and fluticasone propionate. 2016;():	Double
#2445	EUCTR2015-004871-59-Outside-EU/EEA 2017	EUCTR2015-004871-59-Outside-EU/EEA; GlaxoSmithKline, Research; amp,; Development, Comparison of safety and efficacy of asthma treatments; fluticasone furoate/vilanterol trifenatate and inhaled corticosteroid combination therapy, in patients with Asian anc	Double
#108	Gopalan 2014	Gopalan, G.; Virchow, J. C.; Shu, Y. A trial to establish the efficacy and safety of budesonide/formoterol 160/4.5 mcg from a novel dry-powder inhaler (DPI) versus budesonide/formoterol 200/6 mcg from a DPI in adult and adolescent patients with persistent	Stable asthma
#2064	Lin 2015	Lin, Jiangtao; Kang, Jian; Lee, Sang Haak; Wang, Changzheng; Zhou, Xiangdong; Crawford, Jodie; Jacques, Loretta; Stone, Sally. Fluticasone furoate/vilanterol 200/25 mcg in Asian asthma patients: a randomized trial. Respiratory medicine 2015;109(1):44-53	Double
#1981	Lin 2016	Lin, J.; Tang, H.; Chen, P.; Wang, H.; Kim, M. K.; Crawford, J.; Jacques, L.; Stone, S. Efficacy and safety evaluation of once-daily fluticasone furoate/vilanterol in Asian patients with asthma uncontrolled on a low- to mid-strength inhaled corticosteroid	Double
#1952	Lotvall 2014	Lotvall, Jan; Bleecker, Eugene R.; Busse, William W.; O'Byrne, Paul M.; Woodcock, Ashley; Kerwin, Edward M.; Stone, Sally; Forth, Richard; Jacques, Loretta; Bateman, Eric D. Efficacy and safety of fluticasone furoate 100 mu g once-daily in patients with p	Double
#2438	Lotvall 2014	Lotvall, J.; Bateman, E. D.; Busse, W. W.; O'Byrne, P. M.; Woodcock, A.; Toler, W. T.; Jacques, L.; Goldfrad, C.; Bleecker, E. R. Comparison of vilanterol, a novel long-acting beta2 agonist, with placebo and a salmeterol reference arm in asthma uncontroll	Double
#457	Nct 2017	Nct, Safety and Efficacy Study of Fluticasone Furoate/Vilanterol (FF/VI) Fixed Dose Combination (FDC) Compared to FF Alone in Subjects With Asthma Https://clinicaltrials.gov/show/nct03248128 2017;(): 2017	Double
#256	NCT01258803 2010	NCT01258803; Merck, Sharp; amp,; Dohme, Corp. A Study of the Bronchodilator Effect of Formoterol Fumarate Used in Combination With Mometasone Furoate Metered Dose Inhaler in Children With Persistent Asthma (P06476 AM2) 2010;(): 2010	Double
#262	NCT02139644 2014	NCT02139644; Teva Branded Pharmaceutical Products, R.; amp,; D. Inc. Study of Fluticasone Propionate MDPI Compared With Fluticasone/Salmeterol MDPI in Adolescent and Adult Patients With Persistent Asthma 2014;(): 2014	Double
#1903	NCT02141854 2014	NCT02141854; Teva Branded Pharmaceutical Products, R.; amp,; D. Inc. Efficacy and Safety Study of FP MDPI Compared With FS MDPI in Adolescent and Adult Patients With Persistent Asthma PUBLICATION: Sher 2017	Double
#790	NCT02554786 2015	NCT02554786; Novartis, Pharmaceuticals. A Multicenter Randomized 52 Week Treatment Double-blind, Triple Dummy Parallel Group Study to Assess the Efficacy and Safety of QMF149 Compared to Mometasone Furoate in Patients With Asthma 2015;(): 2015	Double
#2793	NCT02730351	Nct, Crossover Study Comparing Fluticasone Furoate (FF)/Vilanterol (VI) Once Daily Versus Fluticasone Propionate (FP) Twice Daily in Subjects With Asthma and Exercise-Induced Bronchoconstriction (EIB). Https://clinicaltrials.gov/show/nct02730351 2016;():	Double
#1108	NCT03269318 2017	NCT03269318; Brighton,; Sussex University Hospitals, N. H. S. Trust. PRISTINE - Personalised Approach to Improve aSThma prescrIbing iN childrEn 2017;(): 2017	Interrupted
#633	NCT03847896 2019	NCT03847896; Bond Avillion 2 Development, L. P. A Study to Assess the Efficacy and Safety of Budesonide/Albuterol Metered-dose Inhaler (BDA MDI/PT027) Used 4 Times Daily in Adults and Children 4 Years of Age or Older With Asthma. 2019;(): 2019	Recruiting
#1437	O'Byrne 2014	O'Byrne, P. M.; Bleecker, E. R.; Bateman, E. D.; Busse, W. W.; Woodcock, A.; Forth, R.; Toler, W. T.; Jacques, L.; Lötvall, J. Once-daily fluticasone furoate alone or combined with vilanterol in persistent asthma. The European respiratory journal 2014;43(	Double
#1008	Oliver 2016	Oliver, A. J.; Covar, R. A.; Goldfrad, C. H.; Klein, R. M.; Pedersen, S. E.; Sorkness, C. A.; Tomkins, S. A.; Villarán, C.; Grigg, J. Randomized Trial of Once-Daily Fluticasone Furoate in Children with Inadequately Controlled Asthma. Journal of Pediatrics	Double
#1050	Oliver 2016	Oliver, Amanda J.; Covar, Ronina A.; Goldfrad, Caroline H.; Klein, Ryan M.; Pedersen, Soren E.; Sorkness, Christine A.; Tomkins, Susan A.; Villaran, Cesar; Grigg, Jonathan. Randomised trial of once-daily vilanterol in children with asthma on inhaled corti	Double
#1593	Paggiaro 2014	Paggiaro, P.; Corradi, M.; Raptis, H.; Baronio, R.; Gessner, C.; Siergiejko, Z.; Scuri, M.; Petruzzelli, S. High dose extrafine beclomethasone/formoterol via metered dose inhaler is effective and safe in asthmatics not controlled on medium-high dose of in	Double
#1957	Poli 2018	Poli, G.; Santoro, L.; Bonnet-Gonod, F.; Corradi, M. Efficacy and safety of extrafine formoterol in asthmatic patients. Thorax 2018;73():A191‐2018	Adult population
#500	Slob 2018	Slob, E. +A1:K62M. A.; Vijverberg, S. J. H.; Pijnenburg, M. W.; Koppelman, G. H.; Maitland-Van Der Zee, A. H. A precision medicine trial to study heterogeneity in pediatric asthma: Design of the PUFFIN trial. Clinical and Translational Allergy 2018;8(Supp	Double
#502	Slob 2018	Slob, E.; Vijverberg, S. J. H.; Pijnenburg, M. W.; Koppelman, G. H.; Maitland-van der Zee, A. A precision medicine trial to study heterogeneity in paediatric asthma: Design of the puffin trial American journal of respiratory and critical care medicine 201	Recruiting
#3128	Stempel 2016	Stempel, D. A.; Raphiou, I. H.; Kral, K. M.; Yeakey, A. M.; Buaron, K. S.; Prillaman, B. A.; Lee, L. A.; Kirby, S. Y.; Pascoe, S. J. A 6-month safety and benefit study of inhaled fluticasone propionate/salmeterol combination vs inhaled fluticasone propion	Double
#2	Vos 2016	Vos, W.; Van Holsbeke, C.; De Backer, J.; Caponetti, G.; Castegini, F.; Sardina, M.; Raiteri, L.; Salerio, I.; Kottakis, I.; Clukers, J.; et al., Z7200 versus Symbicort® Turbohaler®: a pharmacodynamic evaluation of the acute effects using functional respi	Adult population
#367	Weinstein 2019	Weinstein, C. L. J.; Ryan, N.; Shekar, T.; Gates, D.; Lane, S. J.; Agache, I.; Nathan, R. A. Serious asthma events with mometasone furoate plus formoterol compared with mometasone furoate. Journal of Allergy and Clinical Immunology 2019;143(4):1395-1402	Stable asthma
#1929	Woodcock 2013	Woodcock, A.; Lotvall, J.; Bleecker, E. R.; Busse, W. W.; O'Byrne, P. M.; Bateman, E. D.; Stone, S.; Ellsworth, A.; Jacques, L. Efficacy and safety of once-daily (OD) fluticasone furoate (FF) in adults and adolescents with moderate-to-severe persistent as	Double
#1953	Woodcock 2014	Woodcock, Ashley; Loetvall, Jan; Busse, William W.; Bateman, Eric D.; Stone, Sally; Ellsworth, Anna; Jacques, Loretta. Efficacy and safety of fluticasone furoate 100 g and 200 g once daily in the treatment of moderate-severe asthma in adults and adolescen	Double

## Sheet: vdM-Zhao-other
Study	Exclusion reason	Reference	PMID or study ID
Meijer 1995	Stable asthma	Meijer GG, Postma DS, Mulder PG, Van Aalderen WM: Long-term circadian effects of salmeterol in asthmatic children treated with inhaled corticosteroids. Am J Respir Crit Care Med. 1995, 152: 1887-1892	PMID: 8520751
Shapiro 1998	Ineligible intervention	Shapiro GG, Mendelson L, Kraemer MJ, Cruz-Rivera M, Walton-Bowen K, Smith JA. Efficacy and safety of budesonide inhalation suspension (Pulmicort Respules) in young children with inhaled steroid-dependent, persistent asthma. J Allergy Clin Immunol. 1998, 1	PMID: 9819296
Bennati 1989	No ICS at entry	Bennati D, Piacentini GL, Peroni DG, Sette L, Testi R, Boner AL: Changes in bronchial reactivity in asthmatic children after treatment with beclomethasone alone or in association with salbutamol. J Asthma. 1989, 26 (6): 359-364	PMID: 2702243
Meltzer 1985	No ICS at entry	Meltzer EO, Kemp JP, Welch MJ, Orgel HA: Effect of dosing schedule on efficacy of beclomethasone dipropionate aerosol in chronic asthma. Am Rev Respir Dis. 1985, 131 (5): 732-736	PMID: 4003917
Miraglia Del Giudice 2007	No ICS at entry	Miraglia Del Giudice M, Piacentini GL, Capasso M, Capristo C, Maiello N, Boner AL, Capristo AF: Formoterol, montelukast, and budesonide in asthmatic children: effect on lung function and exhaled nitric oxide. Respir Med. 2007, 101 (8): 1809-1813	PMID: 17418554
Boner 1991	No ICS at entry	Boner AL, Piacentini GL, Bonizzato C, Dattoli V, Sette L: Effect of inhaled beclomethasone dipropionate on bronchial hyperreactivity in asthmatic children during maximal allergen exposure. Pediatr Pulmonol. 1991, 10 (1): 2-5	PMID: 2003042
Piacentini 1990	Other ICS	Piacentini G, Sette L, Peroni D, Bonizzato C, Bonetti S, Boner A: Double-blind evaluation of effectiveness and safety of flunisolide aerosol for treatment of bronchial asthma in children. Allergy 1990, 45(8):612–616	PMID: 2288396
Simons 1997	Stable asthma	Simons FER. A comparison of beclomethasone, salmeterol, and placebo in children with asthma. N Engl J Med. 1997, 337 (23): 1659-1665	SMS40065
Bisgaard 2005	No ICS at entry	Bisgaard H, Zielen S, Garcia-Garcia ML, Johnston SL, Gilles L, Menten J, Tozzi CA, and Polos P. Montelukast Reduces Asthma Exacerbations in 2- to 5-Year-Old Children with Intermittent Asthma. Am J Respir Crit Care Med Vol 171. pp 315–322, 2005.	PMID:
Connett 1993	Ineligible intervention	Connett GJ, Warde C, Wooler E, Lenney W. Use of budesonide in severe asthmatics aged 1–3 years. Arch Dis Child 1993;69: 351–355.	PMID: 8215545
Eid 2010	Stable asthma	Eid NS, Noonan MJ, Chipps B, Parasuraman B, Miller CJ, O’Brien CD. Once- vs twice-daily budesonide/formoterol in 6- to 15-yearold patients with stable asthma. Pediatrics 2010;126:e565–e575.	NCT00646321 A 12 Week, Randomized, Double-Blind, Double-Dummy, Active-Controlled Study of SYMBICORT pMDI Administered Once Daily in Children and Adolescents 6 to 15 Years of Age With Asthma - SPROUT
Jonasson 2000	No ICS at entry	Jonasson G, Carlsen KH, Jonasson C, Mowinckel P. Low-dose inhaled budesonide once or twice daily for 27 months in children with mild asthma. Allergy 2000;55:740–748.	PMID: 10955700
Kooi 2008	No ICS at entry	Kooi EM, Schokker S, Marike Boezen H, de Vries TW, Vaessen-Verberne AA, van der Molen T, Duiverman EJ. Fluticasone or montelukast for preschool children with asthma-like symptoms: randomized controlled trial. Pulm Pharmacol Ther 2008;21: 798–804	PMID: 18647656
Lonnkvist 2001	Stable asthma	Lonnkvist K, Hellman C, Lundahl J, Hallde´n G, Hedlin G. Eosinophil markers in blood, serum, and urine for monitoring the clinical coursein childhood asthma: impact of budesonide treatment and withdrawal. J Allergy Clin Immunol 2001;107:812–817.	PMID: 11344347
Ostrom 2005	No ICS at entry	Ostrom NK, Decotiis BA, Lincourt WR, Edwards LD, Hanson KM, Carranza Rosenzweig JR, Crim C. Comparative efficacy and safety of low-dose fluticasone propionate and montelukast in children with persistent asthma. J Pediatr 2005;147:213–220.	PMID: 16126052
Szefler 2007	Ineligible intervention	Szefler SJ, Baker JW, Uryniak T, Goldman M, Silkoff PE. Comparative study of budesonide inhalation suspension and montelukast in young children with mild persistent asthma. J Allergy Clin Immunol 2007;120:1043–1050.	NCT00641472 or DX-RES-2103 An Evaluation of the Effectiveness of Pulmicort Respules (Budesonide Inhalation Suspension) Versus SINGULAIR (Montelukast Sodium) in Children 2-8 Years Old With Asthma Requiring Controller Therapy.
Szefler 2013	Ineligible intervention	Szefler SJ, Carlsson LG, Uryniak T, Baker JW. Budesonide inhalation suspension versus montelukast in children aged 2 to 4 years with mild persistent asthma. J Allergy Clin Immunol Pract 2013;1:58–64.
Teper 2005	No ICS at entry	Teper AM, Kofman CD, Szulman GA, Vidaurreta SM, Maffey AF. Fluticasone improves pulmonary function in children under 2 years old with risk factors for asthma. Am J Respir Crit Care Med 2005; 171:587–590.	PMID: 15591466
Valovirta 2011	Stable asthma	Valovirta E, Boza ML, Robertson CF, Verbruggen N, Smugar SS, Nelsen LM, Knorr BA, et al. Intermittent or daily montelukast versus placebo for episodic asthma in children. Ann Allergy Asthma Immunol 2011;106:518–526.	Merck Protocol 302
Nayak 2002	No ICS at entry	Nayak A, Lanier R, Weinstein S, Stampone P, Welch M. Efficacy and safety of beclomethasone dipropionate extrafine aerosol in childhood asthma: a 12-week, randomized, double-blind, placebo controlled study. Chest 2002;122:1956–1965.	PMID: 12475833
NCT01566149	Not randomised	NO PUBLICATION	NCT01566149 or P08212 An Open-Label Study to Assess the Safety and Tolerability of Zenhale® (a Fixed-Dose Combination of Mometasone Furoate/Formoterol Fumarate Delivered by Metered Dose Inhaler) in 40 Subjects With Persistent Asthma (Protocol No. 206-00 [
GSK-SMS30077	Ineligible intervention	NO PUBLICATION	GSK-SMS30077 (2015) Randomized, Double-Blind, Double-Dummy, Placebo-Controlled, Parallel Group, Multi-Center Clinical Trial of Four Weeks Treatment with SEREVENT™ Inhalation Aerosol, 25mcg BID, 50mcg BID and Placebo Administered Via a Valved-Holding Cham
O'Byrne 2014	No ICS at entry	O'Byrne PM, Woodcock A, Bleecker ER, Bateman ED, Lötvall J, Forth R, Medley H, Jacques L, Busse WW. Efficacy and safety of once-daily fluticasone furoate 50 mcg in adults with persistent asthma: a 12-week randomized trial. Respir Res. 2014 Aug 11;15:88. d	GSK-FFA115283 or NCT01436071 A Randomised, Double-blind, Placebo-controlled (With Rescue Medication), Multi-centre Study to Evaluate the Efficacy and Safety of Inhaled Fluticasone Furoate in the Treatment of Persistent Asthma in Adults and Adolescents Not
Lin 2015	ICS+LABA AT ENTRY	Lin J, Kang J, Lee SH, Wang C, Zhou X, Crawford J, Jacques L, Stone S. Fluticasone furoate/vilanterol 200/25 mcg in Asian asthma patients: a randomized trial. Respir Med. 2015 Jan;109(1):44-53. doi: 10.1016/j.rmed.2014.10.012. Epub 2014 Oct 31.	GSK-HZA113714 or NCT01498653 A Randomised, Double-blind, Double-dummy, Parallel Group Study to Evaluate the Efficacy and Safety of Fluticasone Furoate/Vilanterol Trifenatate (FF/VI) Inhalation Powder Delivered Once Daily Compared to Fluticasone Propionate
Wolthers 2017	No ICS at entry	Wolthers OD, Stone S, Bareille P, Tomkins S, Khindri S. Knemometry Assessment of Short-term Growth in Children With Asthma Receiving Fluticasone Furoate for 2 Weeks: A Randomized, Placebo-controlled, Crossover Trial. Clin Ther. 2017 Jun;39(6):1191-1199. d	HZA107112 A Randomised, Double-blind, Two-way Crossover Study to Investigate the Effect of Inhaled Fluticasone Furoate on Short-term Growth in Paediatric Subjects With Asthma.
Maspero 2008	No ICS at entry	Maspero J, Guerra F, Cuevas F, Gutierrez JP, Soto-Ramos M, Anderton S, Mechali D, et al. Efficacy and tolerability of salmeterol/fluticasone propionate versus montelukast in childhood asthma: a prospective, randomized, double-blind, double-dummy, paralle	NCT00328718 or SAM103848 Randomised, Double-blind, Double-dummy, Parallel-group, Comparative Study of Salmeterol/FP 50/100mcg bd Inhalation Powder Via Diskus With Oral Montelukast (5mg QD) Chewable Tablets in Children 6-14 Years
Sekerel 1997	No ICS at entry	Sekerel BE, Tuncer A, Saraçlar Y, Adalioğlu G. Inhaled budesonide reduces lung hyperinflation in children with asthma. Acta Paediatr. 1997 Sep;86(9):932-6.	PMID: 9343270
Szefler 2000	No ICS at entry	Childhood Asthma Management Program Research Group. Szefler S, Weiss S, Tonascia J, Adkinson NF, Bender B, Cherniack R, Donithan M, Kelly HW, Reisman J, Shapiro GG, Sternberg AL, Strunk R, Taggart V, Van Natta M, Wise R, Wu M, Zeiger R. Long-term effects	NCT00000575 Childhood Asthma Management Program (CAMP) Phases I (Trial), II (CAMPCS), III (CAMPCS/2), and IV (CAMPCS/3) (CAMP)
Weinstein 2019	Stable asthma	Weinstein, C. L. J.; Ryan, N.; Shekar, T.; Gates, D.; Lane, S. J.; Agache, I.; Nathan, R. A. Serious asthma events with mometasone furoate plus formoterol compared with mometasone furoate. Journal of Allergy and Clinical Immunology 2019;143(4):1395-1402	NCT01471340
Meltzer 2015	Stable asthma	Meltzer EO, Pearlman DS, Eckerwall G, Uryniak T, DePietro M, Lampl K. Efficacy and safety of budesonide administered by pressurized metered-dose inhaler in children with asthma. Ann Allergy Asthma Immunol. 2015 Dec;115(6):516-22.	NCT01136382 or D589GC00001 Phase 2, Double-blind, Randomized, Parallel-group, Placebo-controlled, Multicenter Study, Comparing Budesonide pMDI 160 ug Bid With Placebo: a 6-week Efficacy and Safety Study in Children Aged 6 to <12 Years With Asthma.
GSK-FFA115285	No ICS at entry	—	GSK-FFA115285
Follows 2013	No ICS at entry	Follows RM, Snowise NG, Ho SY, Ambery CL, Smart K, McQuade BA. Efficacy, safety and tolerability of GSK2190915, a 5-lipoxygenase activating protein inhibitor, in adults and adolescents with persistent asthma: a randomised dose-ranging study. Respir Res. 2	GSK-LPA112186 or NCT01147744 A Randomised Double-Blind, Double-Dummy, Placebo-Controlled, Stratified, Parallel-Group, Multicentre, Dose Ranging Study to Evaluate the Efficacy and Safety of GSK2190915 Tablets Administered Once Daily, Fluticasone Propionate
GSK-SMS30076	Ineligible intervention	NO PUBLICATION	GSK-SMS30076 (2015) A Randomized, Double-Blind, Double-Dummy, Placebo-Controlled, Parallel-Group Clinical Trial of 4 Weeks Treatment With SEREVENT Inhalation Aerosol, 25mcg BID, 50mcg BID, and Placebo Administered via a Valved Holding Chamber With Facemas
Martinez 2011	Stable asthma	Martinez FD, Chinchilli VM, Morgan WJ, Boehmer SJ, Lemanske RF Jr, Mauger DT, Strunk RC, Szefler SJ, Zeiger RS, Bacharier LB, Bade E, Covar RA, Friedman NJ, Guilbert TW, Heidarian-Raissy H, Kelly HW, Malka-Rais J, Mellon MH, Sorkness CA, Taussig L. Use of	The Pediatric Asthma Controller Trial (TREXA). NCT00394329 - CARE Network Trial - Treating Children to Prevent Exacerbations of Asthma (TREXA)
Deykin 2007	ICS+LTRA AT ENTRY	Deykin A, Wechsler ME, Boushey HA, et al. Combination therapy with a long-acting beta-agonist and a leukotriene antagonist in moderate asthma. Am J Respir Crit Care Med. 2007;175(3):228‐234. doi:10.1164/rccm.200601-112OC	Accession Number: HLB00801010a Study: ACRN-SLiMSIT https://biolincc.nhlbi.nih.gov/studies/slimsit/
GSK-SMS20011	Ineligible intervention	NO PUBLICATION	GSK-SMS20011 (2015) A Five-Week, Randomized, Double-Blind, Double-Dummy, Two-Period, Four-Treatment Crossover, Placebo-Controlled, Balanced, Incomplete Block Design, Multi-Center Study of Salmeterol Inhalation Aerosol 25mcg BID, 25mcg TID, 50mcg BID and
Yoshihara 2019	Ineligible intervention	Shigemi Yoshihara, Toshikazu Tsubaki, Masanori Ikeda, Warren Lenney, Richard Tomiak, Takako Hattori, Kenichi Hashimoto, Toru Soutome, Shihona Kato. The efficacy and safety of fluticasone/salmeterol compared to fluticasone in children younger than four yea	NCT02113436 or 200860 Clinical Assessment of Fluticasone Propionate/ Salmeterol Xinafoate HFA MDI in 6-month to 4-year-old Japanese Patients With Bronchial Asthma
Bateman 2018	ICS as-needed	none	NCT02224157 Bateman ED, Reddel HK, O'Byrne PM, Barnes PJ, Zhong N, Keen C, Jorup C, Lamarca R, Siwek-Posluszna A, FitzGerald JM. As-Needed Budesonide-Formoterol versus Maintenance Budesonide in Mild Asthma. N Engl J Med. 2018 May 17;378(20):1877-1887. doi
Szefler 2005	No ICS at entry	Szefler SJ, Phillips BR, Martinez FD, Chinchilli VM, Lemanske RF, Strunk RC, Zeiger RS, et al. Characterization of within-subject responses to fluticasone and montelukast in childhood asthma. J Allergy Clin Immunol 2005;115:233–242.	The Pediatric Asthma Controller Trial (CLIC).
Yoshihara 2016	Ineligible intervention	Yoshihara, S.; Fukuda, H.; Tamura, M.; Arisaka, O.; Ikeda, M.; Fukuda, N.; Tsuji, T.; Hasegawa, S.; Kanno, N.; Teraoka, M.; Wakiguchi, H.; Aoki, Y.; Igarashi, H.; Terada, A.; Hasegawa, M.; Manki, A. (2016). Efficacy and Safety of Salmeterol/fluticasone Co
Bodzenta-Lukaszyk et al. (2012)	Adult population
Stelmach 2007	Stable asthma	Stelmach I, Grzelewski T, Bobrowska-Korzeniowska M, Stelmach P, Kuna P. A randomized, double-blind trial of the effect of anti-asthma treatment on lung function in children with asthma. Pulm Pharmacol Ther 2007;20:691–700.	PMID: 17046300
NOVARTIS	Wrong intervention	NONE	EUCTR2016-000472-22-LT or CQVM149B2303 or NCT02892344 A multi-center, randomized, 12-week treatment, double-blind study to assess the efficacy and safety of QMF149 (150/80 microgram) compared with MF Twisthaler® (200 microgram) in adult and adolescent pat
Kanniess 2014	Wrong intervention	Kanniess, F.; Hanf, G.; Hosoe, M.; Tanase, A. M.; Vaidya, S.; Banerjee, R.; Hederer, B. Mometasone furoate delivered via the Breezhaler and Twisthaler devices in asthma European Respiratory Journal 2014;44(): 2014	NONE
—	Wrong intervention	NO PUBLICATION	NCT02554786 A Multicenter Randomized 52 Week Treatment Double-blind, Triple Dummy Parallel Group Study to Assess the Efficacy and Safety of QMF149 Compared to Mometasone Furoate in Patients With Asthma

## Sheet: Zhao excluded
Study	Document's name	Exclusion reason	Notes
Agertoft 1997	Short-term knemometry and urine cortisol excretion in children treated with fluticasone propionate and budesonide: a dose response study	no ICS at entry	All had mild asthma, requiring only treatment as-needed with inhaled β2-stimulants. None had received treatment with inhaled or oral GCS for 2 months before the study, and no other drug was taken during the study period.
Arets 2002	Children with mild asthma: do they benefit from inhaled corticosteroids?	no ICS at entry	The aim of this study was to evaluate the effect of short-term treatment with ICS on both subjective and objective disease parameters in 5–10-yr-old children with mild asthma. Patients were excluded if they had used systemic corticosteroids in the last 2 months prior to the study, ICS > 100 μg budesonide (BUD) or beclomethasone dipropionate (BDP) daily in the last 4 weeks …
Bacharier 2009	Patient characteristics associated with improved outcomes with use of an inhaled corticosteroid in preschool children at risk for asthma	no ICS at entry	Children were eligible if they were healthy with no clinically significant medical disorders apart from wheezing or allergy and were excluded if they had received more than 4 months of inhaled corticosteroid use before enrollment or if they required controller medication during the run-in month
de Baets 1990	The effect of two months of treatment with inhaled budesonide on bronchial responsiveness to histamine and house-dust mite antigen in asthmatic children	no ICS at entry	Inclusion criteria: (3) no dependence on inhaled or oral corticosteroid
Becker 2006	Linear growth in prepubertal asthmatic children treated with montelukast, beclomethasone, or placebo: a 56-week randomized double-blind study	no ICS at entry	Use of the following medications before visit 1 was disallowed: … inhaled corticosteroids (2 weeks to 1 month); … more than 2 courses of inhaled corticosteroids (no course exceeded 14 days) for asthma (12 months);
Bisgaard 1988	Adrenal function in children with bronchial asthma treated with beclomethasone dipropionate or budesonide	no ICS at entry	30 children (aged 7 to 15 years) with mild bronchial asthma. They were all using β2-agonists regularly.
Bisgaard 1999	The effect of inhaled fluticasone propionate in the treatment of young asthmatic children: A dose comparison study.	no ICS at entry	Children with moderate asthma. Patients were excluded if, in the 2 wk before entering the run-in period, they received inhaled or systemic corticosteroids or methylxanthine therapy…
Boner 1995	Bronchial reactivity in asthmatic children at high and low altitude. Effect of budesonide.	no ICS at entry	Allergic patients. Exclusion criteria: use of oral, inhaled, or injectable corticosteroids.
Bratton 1999	Exhaled nitric oxide before and after montelukast sodium therapy in school-age children with chronic asthma: a preliminary study	no ICS at entry	In 12 children aged 6–11 years with mild to moderate persistent asthma, ENO concentrations were measured before and after 4 weeks of treatment with montelukast sodium, a leukotriene receptor antagonist, and 2 weeks after withdrawal of therapy. Patients were excluded if they had used inhaled, oral, intramuscular, or intravenous corticosteroids...
Bukstein et al. (2003)	Evaluation of parental preference for the treatment of asthmatic children aged 6 to 11 years with oral montelukast or inhaled cromolyn: a randomized, open-label, crossover study	no ICS at entry	Inclusion criteria: symptoms requiring albuterol use on at least 7 of the last 14 days of the run-in period. Exclusion criteria: Use of oral, inhaled, intramuscular, or intravenous corticosteroids, long-acting antihistamines, or theophylline within 2 weeks of visit 1 was prohibited.
Freezer 1995	Effect of regular inhaled beclomethasone on exercise and methacholine airway responses in school children with recurrent wheeze.	no ICS at entry	The subjects had not received oral or inhaled corticosteroids for 12 months prior to the study.
Garcia 2005	Montelukast, compared with fluticasone, for control of asthma among 6- to 14-year-old patients with mild asthma: the MOSAIC study.	no ICS at entry	… study to determine the efficacy of once-daily, orally administered montelukast (5 mg), compared with twice-daily, inhaled fluticasone (100 g), in the percentage of asthma RFDs among 6- to 14-year-old patients with mild persistent asthma ...
Gleeson 1988	Controlled trial of budesonide given by the nebuhaler in preschool children with asthma.	no ICS at entry	poorly controlled asthma (defined); not already on systemic or inhaled steroids.
Hoekstra 1996	Fluticasone propionate in children with moderate asthma	no ICS at entry	34 children with moderate asthma who did not use inhaled steroids for at least four wk prior to the study
Jonasson 1998	Clinical efficacy of low-dose inhaled budesonide once or twice daily in children with mild asthma not previously treated with steroids	no ICS at entry	Children with mild asthma not previously treated with inhaled steroids
Katz 1986	Twice-daily beclomethasone dipropionate in the treatment of childhood asthma.	no ICS at entry	The subjects selected for the study consisted of 41 children between the ages of 6 and 12 years, who required daily highdose theophylline (serum levels ≥10-≤20 μ/ml) and occasional other bronchodilators (beta agonists) for control of their asthma.
Katz 1998	Fluticasone propionate 50 micrograms BID versus 100 micrograms BID in the treatment of children with persistent asthma. Fluticasone Propionate Study Group	no ICS at entry	Inclusion criteria: no treatment with inhaled corticosteroids within the 3 months preceding the study;
Kemp 1999	Once-daily budesonide inhalation suspension for the treatment of persistent asthma in infants and young children	no ICS at entry	To evaluate the efficacy and safety of once-daily budesonide inhalation suspension in children 6 months to 8 years old with mild persistent asthma not on inhaled GCS. Patients with a history of severe or unstable asthma or symptoms limited to seasonal allergen exposure were excluded ...
Kim 2005	Prolonged effect of montelukast in asthmatic children with exercise-induced bronchoconstriction	no ICS at entry	The subjects consisted of 64 children with mild asthma defined according to American Thoracic Society criteria and a documented clinical history of EIB. Subjects were excluded from the study if they had been treated with orally administrated or inhaled corticosteroid,...
MacKenzie 1993	A placebo controlled trial of fluticasone propionate in asthmatic children	no ICS at entry	The patients were judged by the recruiting physician to have moderate asthma requiring some regular therapy with either a bronchodilator or a prophylactic agent such as sodium cromoglycate or an inhaled glucocorticosteroid. None of the patients had received inhaled glucocorticosteroid therapy during the previous 6 months.
Mäkelä et al. (2012)	Salmeterol and fluticasone in young children with multiple-trigger wheeze	no ICS at entry	Patients were excluded from the study if they had seasonal asthma symptoms only, had received systemic or inhaled corticosteroids in the previous 6 months, or had within 2 weeks signs of a respiratory tract infection.
NCT01332292	Pharmacokinetics and PharmacoDynamics of GW685698 in Paedeatric Asthmatic Patients	no ICS at entry	Asthmatic subjects aged 5-11 years of age. Exclusion criteria: Subjects who have changed their asthma medication within 4 weeks of screening or subjects currently being treated with inhaled corticosteroids or have received such treatment within 4 weeks of screening. No publication.
Noonan 1998	Dose-related response to inhaled fluticasone propionate in patients with methacholine-induced bronchial hyperresponsiveness: A double-blind, placebo-controlled study	no ICS at entry	Patients were excluded if their asthma required recent hospitalization or corticosteroid medication…
Pedersen 1995	Budesonide treatment of moderate and severe asthma in children: A dose-response study	no ICS at entry	All were new referrals, who were using an inhaled β2-agonist as needed. No other regular treatment was given.
Peroni 2005	Effect of budesonide and montelukast in asthmatic children exposed to relevant allergens	no ICS at entry	The children did not present any clinically evident asthma exacerbation and none of them had received corticosteroids for at least 2 months before the study.
Qaqundah 2006	Efficacy and safety of fluticasone propionate hydrofluoroalkane inhalation aerosol in pre-school-age children with asthma: a randomized, double-blind, placebo-controlled study	no ICS at entry	Exclusion criteria included the following: before screening, low-dose ICS or intranasal corticosteroids within 2 weeks, moderate- to high-dose ICS within 8 weeks.
Spahn 2006	Effect of montelukast on peripheral airflow obstruction in children with asthma	no ICS at entry	Children with mild-to-moderate persistent asthma... Patients were excluded from the study if they received a long-acting bronchodilator (salmeterol or theophylline) within 1 week, zafirlukast or montelukast within 2 weeks, or an inhaled glucocorticoid within 1 month of entry into the study.
Storr 1986	Nebulised beclomethasone dipropionate in preschool asthma.	no ICS at entry	None of the patients were satisfactorily controlled before the study, but nobody was using ICS.
Straub 2005	The effect of montelukast on lung function and exhaled nitric oxide in infants with early childhood asthma.	no ICS at entry	None of the children was on any anti-inflammatory treatment.
The Childhood Asthma Management Program Research Group2000	Long-term effects of budesonide or nedocromil in children with asthma. The Childhood Asthma Management Program Research Group	no ICS at entry	The children had mild-to-moderate asthma, as defined by the presence of symptoms or by the use of an inhaled bronchodilator at least twice weekly or the use of daily medication for asthma. Children who had been using additional medications because of inadequate control of asthma continued to use those medications. 390 children used ICS before enrollment (Table 1)
Verberne 1996	Airway responsiveness after a single dose of salmeterol and during four months of treatment in children with asthma	no ICS at entry	Inhaled corticosteroids and maintenance treatment with oral corticosteroids were not allowed in the year preceding the study.
Verberne 1997	One year treatment with salmeterol compared with beclomethasone in children with asthma.	no ICS at entry	Sixty-seven children not treated with inhaled corticosteroids …
Waalkens 1991	Budesonide and terbutaline or terbutaline alone in children with mild asthma: effects on bronchial hyperresponsiveness and diurnal variation in peak flow	no ICS at entry	All children had mild symptoms that were controlled by an inhaled beta2 agonist or sodium cromoglycate or both. None of the children had been treated with an inhaled corticosteroid in the preceding six months or was taking an oral corticosteroid regularly.
Wasserman 1996	A 12-week dose-ranging study of fluticasone propionate powder in the treatment of asthma	no ICS at entry	adolescent and adult patients (n = 331) with mild-to moderate asthma previously treated with β2-agonist therapy alone
Wolthers 1991	Growth of asthmatic children during treatment with budesonide: a double blind trial	no ICS at entry	All suffered from mild asthma treated with inhaled β2 stimulants as needed. None had received treatment with inhaled or oral glucocorticosteroids in the two months before the study, and no other drugs were taken during the study period.
Wolthers 1992	Controlled study of linear growth in asthmatic children during treatment with inhaled glucocorticosteroids	no ICS at entry	All suffered from mild asthma, requiring only treatment as needed with inhaled β2 stimulants. None had received treatment with inhaled or oral corticosteroids within 2 months prior to the study, and no other medication was taken during the study period. Patient
Zeiger 2005	Short-term and long-term asthma control in patients with mild persistent asthma receiving montelukast or fluticasone: a randomized controlled trial	no ICS at entry	Participants aged 15 to 85 years with mild persistent asthma. Participants aged 15 to 85 years with symptoms and albuterol use consistent with mild persistent asthma for at least 4 months, as assessed by questionnaire, were recruited. Inclusion criteria: treatment with only as-needed albuterol.
Zeiger 2006	Response profiles to fluticasone and montelukast in mild-to-moderate persistent childhood asthma	no ICS at entry	children ages 6 to 17 years with mild-to-moderate persistent asthma using only as-needed bronchodilators
Baki 1998	Short-term effects of budesonide, nedocromil sodium and salmeterol on bronchial hyperresponsiveness in childhood asthma	stable asthma	Forty-three asymptomatic children (22 male, 21 female, aged 7-17 years) with mild-to-moderate asthma were evaluated.
Becker 2004	Montelukast in asthmatic patients 6 years-14 years old with an FEV1 > 75%	stable asthma	Patient population with milder asthma. Not stated if they have poor asthma control. Original trial: 122 (36.3%) were also taking inhaled corticosteroids (ICS) at baseline. Patients with FEV1 > 75%: 43 were also taking inhaled corticosteroids (ICS) at baseline.
Berger 2014	Bronchodilator effect of single-dose formoterol administered by pressurized metered-dose inhaler in children with asthma aged 6 to <12 years receiving budesonide	stable asthma	Children with stable asthma
Bisgaard 1991	Adrenal Function in Asthmatic Children Treated with Inhaled Budesonide	stable asthma	The effect of the inhaled topical steroid budesonide on adrenal function was evaluated. Three different doses of BUD compared. There is a graph with FEV1. Bisgaard has already refused to collaborate on other studies by using different excuses.
Caffey 2005	A crossover comparison of fluticasone propionate and montelukast on inflammatory indices in children with asthma	stable asthma	Twentyfour children, 5–12 years old, on inhaled corticosteroids were switched to salmeterol for a 2-week run-in period, then randomized to treatment. Children 5–12 years old with a physician diagnosis of mild to moderate persistent asthma, but clinically stable on only one long-term controller drug.
Conway 1986	Slow release theophylline in preschool asthmatics.	stable asthma	In each case there was a history of recurrent wheezing or coughing episodes resolving either spontaneously or with treatment.
Ghiro 2002	Effect of montelukast added to inhaled corticosteroids on fractional exhaled nitric oxide in asthmatic children	stable asthma	Thirty-five children (age 11.2¡0.4 yrs (mean¡SEM)) with mild-to-moderate persistent asthma treated with low to medium doses of ICS and FENO>20 parts per billion (ppb) were included. All children were required to have stable asthma and to remain stable during the study period.
Karakoc 2001	A comparison of the efficacy and safety of a half dose of fluticasone propionate with beclamethasone dipropionate and budesonide in childhood asthma	stable asthma	All children were currently receiving BUD (n = 52) or BD (n = 44), and their asthma was under good control.
Karaman et al. (2004)	Evaluation of montelukast in 8 to 14 year old children with mild persistent asthma and compared with inhaled corticosteroids	stable asthma	Sixty-three clinically stable outpatients aged 8 to 14 years with a history of mild persistent asthma for…
Kozlik-Feldmann et al. (1996)	Long-term effects of formoterol and salbutamol on bronchial hyperreactivity and beta-adrenoceptor density on lymphocytes in children with bronchial asthma	stable asthma	stable asthma
Maspero 2001	Oral Montelukast Versus Inhaled Beclomethasone in 6- to 11-year-old Children with Asthma: Results of an Open-label Extension Study Evaluating Longterm Safety, Satisfaction, and Adherence with Therapy	stable asthma	Children with stable asthma
NCT01192178	Fall Epidemic Viral Pediatric Study	stable asthma	4 to 11 years of age, with a history of seasonal asthma exacerbation(s). Exclusion criteria: Unstable Asthma. Publication: Prazma et al. (2015) doi: 10.1016/j.rmed.2015.06.010
NCT00337675	Intermittent and Daily Dosing for Episodic (Periodic) Asthma (0476-302)(COMPLETED)	stable asthma	Children who experience symptoms episodically (i.e., seasonally, usually in the context of upper respiratory tract infection). Exclusion criteria: Patients who have persistent asthma (continual asthma symptoms). Publication: Valovirta et al. (2011) doi: 10.1016/j.anai.2011.01.017
Nuijsink 2007	Long-term asthma treatment guided by airway hyperresponsiveness in children: A randomised controlled trial.	stable asthma	Clinically stable asthmatic children…
Simons 1997B	Tolerance to the bronchoprotective effect of salmeterol in adolescents with exercise-induced asthma using concurrent inhaled glucocorticoid treatment	stable asthma	well-controlled chronic asthma
Stelmach 2007	A randomized, double-blind trial of the effect of anti-asthma treatment on lung function in children with asthma	stable asthma	Asthma was stable in all patients, there had been no exacerbations of disease or need for other treatment for 6 months, and no hospitalisations due to asthma occured in the previous 6 months before the study.
Stelmach 2002 b	A randomized, double-blind trial of the effect of treatment with formoterol on clinical and inflammatory parameters of asthma in children	stable asthma	Asthma was stable in all patients, there had been no exacerbations of disease or need for other treatment for 6 months, and no hospitalizations for asthma occurred in the previous 6 months.
Stelmach 2002c	A randomized, double-blind trial of the effect of treatment with montelukast on bronchial hyperresponsiveness and serum eosinophilic cationic protein (ECP), soluble interleukin 2 receptor (sIL-2R), IL-4, and soluble intercellular adhesion molecule 1 (sICAM-1) in children with asthma	stable asthma	Participants in the 10-week study comprised 39 children with typical history of mild-to-moderate asthma, who were sensitive to house dust mites. We defined mild and moderate asthma according to established guidelines. Not stated if they have poor asthma control or were using ICS.
Stelmach 2004	Comparative effect of triamcinolone,nedocromil and montelukast on asthma control in children: A randomized pragmatic study	stable asthma	Asthma was stable; there had been no exacerbations or need for any other treatment for 6 months, and no hospitalizations for asthma occurred within 6 months of the prestudy visit.
Stelmach 2008	Effect of different antiasthmatic treatments on exercise-induced bronchoconstriction in children with asthma	stable asthma	Asthma was stable in all patients, there had been no exacerbations of disease or need for other treatment for 6 months, and no hospitalizations due to asthma had occurred in the previous 6 months before the study.
Van Essen-Zandvliet 1992	Effects of 22 months of treatment with inhaled corticosteroids and/or beta-2-agonists on lung function, airway responsiveness, and symptoms in children with asthma. The Dutch Chronic Non-specific Lung Disease Study Group	stable asthma	No indication on asthma severity or persistent symptoms. 61 childern used ICS at baseline. Before excluding, it is better to attempt to contaact the authors.
Zarkovic 1998	Effect of long-term regular salmeterol treatment in children with moderate asthma	stable asthma	Children with moderate asthma were eligible if they satisfied the following entry criteria: they required inhaled β2-agonists for control of asthma symptoms. Patients were excluded if they had unstable asthma on entry and exacerbations or lower respiratory tract infection in the 4 weeks prior to entry.
Zielen 2010 a	Steroid-sparing effects with allergen-specific immunotherapy in children with asthma: A randomized controlled trial	stable asthma	Sixty-five children with asthma (Global Initiative for Asthma treatment levels II and III; 6-17 years old), after reaching asthma control with inhaled steroids …
Zielen 2010 b	Predicting short term response to anti-inflammatory therapy in young children with asthma	stable asthma	Episodic asthma
Becker 2000	Leukotriene receptor antagonists: efficacy and safety in children with asthma	review	Review
Duplantier 2005	COMPARATIVE EFFICACY AND SAFETY OF LOW-DOSE FLUTICASONE PROPIONATE AND MONTELUKAST IN CHILDREN WITH PERSISTENT ASTHMA	commentary	Comment on the following article: Comparative Efficacy and Safety of Low-Dose Fluticasone Propionate and Montelukast in Children With Persistent Asthma. Ostrom N, Decotis B, Lincourt W, et al. J Pediatr. 2005; 147:213–220
Kelso 2010 Todi 2010	Effect of addition of single dose of oral montelukast to standard treatment in acute moderate to severe asthma in children between 5 and 15 years of age: A randomised, double-blind, placebo controlled trial.	commentary	Comment by Kelso on the following article by Todi: Effect of Addition of Single Dose of Oral Montelukast to Standard Treatment in Acute Moderate to Severe Asthma in Children Between 5 and 15 Years of Age: A Randomised, Double-Blind, Placebo Controlled Trial, Todi VK, Lodha R, Kabra SK. Arch Dis Child. 2010;95(7):540–543
Muijsers 2002	Spotlight on montelukast in asthma in children 2 to 14 years of age	review	Spotlight
Pedersen 1997	A comparison of the efficacy and safety of inhaled corticosteroids in asthma	review	Review
Tinkelman 1993	Aerosol beclomethasone dipropionate compared with theophylline as primary treatment of chronic, mild to moderately severe asthma in children	commentary	Commentary
Von Berg et al. (2003)	Efficacy and tolerability of formoterol Turbuhaler in children	letter to editor
de Benedictis 1996	Nebulized flunisolide in infants and young children with asthma: a pilot study	other ICS	Inclusion criterion: Need for treatment with bronchodilators and/or oral steroids in the previous 6 months
Bodini 2006	Flunisolide decreases exhaled nitric oxide and nitrotyrosine levels in asthmatic children.	other ICS	This was a preliminary study investigating whether nitrotyrosine in EBC can reflect airway inflammation in asthma and whether it was modulated by treatment with inhaled corticosteroids.
Meltzer 1982	Flunisolide aerosol for treatment of severe, chronic asthma in steroid-independent children.	other ICS	The efficacy and safety of flunisolide aerosol were studied in 46 steroid-independent children with asthma inadequately controlled by nonsteroid drugs.
de Benedictis 2006	Lack of tolerance to the protective effect of montelukast in exercise-induced bronchoconstriction in children	exercise-induced asthma	Children aged 6–12 yrs with mild-to-moderate asthma. Exercise-induced bronchoconstriction. The use of any anti-asthma drug different from short-acting b2-agonists within 1 month before the study was a reason for exclusion (except for patients already taking inhaled steroids 200–400 mg daily of beclomethasone dipropionate or equivalent, who were allowed to continue this dose unchanged throughout t…
Fogel 2010	Effect of montelukast or salmeterol added to inhaled fluticasone on exercise-induced bronchoconstriction in children	exercise-induced asthma	Boys and girls between 6 and 14 years of age with at least a 1-year clinical history of asthma and who were using daily inhaled corticosteroids for at least 8 weeks before participating in the study were eligible. Not stated if they have poor asthma control. Exercise-induced asthma.
NCT00989833	Comparing Symbicort® As-Needed or Bricanyl As-Needed or Pulmicort® Once Daily + Bricanyl As-Needed in Asthma Patients (MIA)	exercise-induced asthma	Exercise induced bronchoconstriction in adults and adolescents with mild intermittent asthma. Exclusion criteria: No previous treatment with inhaled oral corticosteroids during the last month before randomisation. Publication: Lazarinis et al. (2014) doi: 10.1136/thoraxjnl-2013-203557
Petersen 2004	Treatment of exercise-induced asthma with beclomethasone dipropionate in children with asthma	exercise-induced asthma	Children aged 6–15 yrs with a history of exercise-induced bronchoconstriction…no information about the use of ICS and poor asthma control.
de Blic 1996	Efficacy of nebulized budesonide in treatment of severe infantile asthma: a double-blind study	oral steroids	40 infants with severe asthma needed oral steroid administration.
van Bever 1990	Aerosolized budesonide in asthmatic infants: a double blind study	forbidden in the UK	Severe asthmatic patients (3-17 months) unresponsive to classical anti-asthmatic drugs. No previous use of ICS is reported (only oral corticosteroids in 3 patients).
Greenough 1988	Effect of budesonide on pulmonary hyperinflation in young asthmatic children.	forbidden in the UK	No indication on patients' characteristics, e.g. if they were on ICS
White et al. (1999)	The efficacy and safety of budesonide inhalation suspension: a nebulizable corticosteroid for persistent asthma in infants and young children	forbidden in the UK	not found
Merkus 2004	Inhaled corticosteroids and growth of airway function in asthmatic children	post-hoc analysis	The current study assessed longitudinally whether asthma affects growth of airway function relative to airspaces, and if so whether this is redressed by inhaled corticosteroids (ICS).
Meyer 2003	Response to montelukast among subgroups of children aged 2 to 14 years with asthma	post-hoc analysis	Subjects had a history of physician-diagnosed asthma and were required to meet minimum levels of asthma symptoms and β-agonist use during the placebo baseline period.
Wang 2011	Cost-effectiveness analysis of fluticasone versus montelukast in children with mild-to-moderate persistent asthma in the pediatric asthma controller trial	post-hoc analysis	Cost-effectiveness analyses. Children with mild-to moderate persistent asthma. 96 children treated with 100 mg of fluticasone propionate twice daily
Johnston 2006	Attenuation of the September epidemic of asthma exacerbations in children: A randomized, controlled trial of montelukast added to usual therapy.	double	The same like Johnston 2007. Reduction of the days with worse asthma symptoms in children during the September epidemic. More than 90% of children had been prescribed an ICS, with 30% of each group prescribed a combination product (ICS with LABA). There were no children prescribed a LABA without ICS.
Skoner 2007	Assessment of the Long-term Safety of Inhaled Ciclesonide on Growth in Children With Asthma	double	The same like Skoner 2008. To assess the effects of the new inhaled corticosteroid ciclesonide on growth in children with asthma.... a diagnosis of mild, persistent asthma for 3 months before screening ... Patients who were using noncorticosteroid asthma medication on an as-needed or daily basis or low ICS dosages were included. Patients with the following previous medication use were excluded: a…
Fogel et al. (2010)	Effect of montelukast or salmeterol added to inhaled fluticasone on exercise-induced bronchoconstriction in children	double	Boys and girls between 6 and 14 years of age with at least a 1-year clinical history of asthma and who were using daily inhaled corticosteroids for at least 8 weeks before participating in the study were eligible. Not stated if they have poor asthma control. Exercise-induced asthma.
Spahn et al. (2006)	Effect of montelukast on peripheral airflow obstruction in children with asthma	double
Weinstein et al. (1998)	Efficacy of salmeterol xinafoate powder in children with chronic persistent asthma	double	Children between the ages of 4 and 11 years with chronic persistent asthma. Excluded if there was hospitalization for asthma-related symptoms within 4 weeks of study entry. Treatment with inhaled corticosteroids, cromolyn sodium, nedocromil sodium, or immunotherapy was permitted provided the patient had been receiving the same regimen for the previous 3 months (1 month for immunotherapy) and prov…
Hoekstra et al. (1996)	Fluticasone propionate in children with moderate asthma	double
Valovirta et al. (2011)	Intermittent or daily montelukast versus placebo for episodic asthma in children	double	Already included
Hoekstra et al. (1996)	Fluticasone propionate in children with moderate asthma	double
Becker et al. (2000)	Leukotriene receptor antagonists: efficacy and safety in children with asthma	double
Becker et al. (2006)	Linear growth in prepubertal asthmatic children treated with montelukast, beclomethasone, or placebo: a 56-week randomized double-blind study	double
Phipatanakul et al. (2003)	Montelukast improves asthma control in asthmatic children maintained on inhaled corticosteroids	double	To evaluate whether (1) montelukast as add-on therapy improves asthma symptom control and (2) montelukast provides steroid-sparing effects in children with asthma treated with low to moderate doses of ICS therapy. ... 36 children ages 6 to 14 years with symptomatic asthma maintained on a stable low to moderate dose of ICSs... Not stated if they have poor asthma control.
Kumar et al. (2007)	Montelukast vs. inhaled low-dose budesonide as monotherapy in the treatment of mild persistent asthma: a randomized double blind controlled trial	double
de Benedictis et al. (1996)	Nebulized flunisolide in infants and young children with asthma: a pilot study	double
Bensch et al. (2002)	One-year efficacy and safety of inhaled formoterol dry powder in children with persistent asthma	double	We examined the effectiveness of inhaled formoterol over a period of 12 months in asthmatic children who were still symptomatic despite anti-inflammatory treatment. The latter were: sodium cromoglycate, nedocromil sodium, and/or inhaled corticosteroids
Maspero et al. (2001)	Oral montelukast versus inhaled beclomethasone in 6- to 11-year-old children with asthma: results of an open-label extension study evaluating long-term safety, satisfaction, and adherence with therapy	double
Muijsers et al. (2002)	Spotlight on montelukast in asthma in children 2 to 14 years of age	double
D'Alonzo et al. (1994)	Salmeterol xinafoate as maintenance therapy compared with albuterol in patients with asthma	double	Study with patients ≥ 12 years old with chronic symptomatic asthma requiring daily therapy. Not stated if they have poor asthma control. At screening, 70 patients on ICS.
(Baker) Simons 1999	A comparison of beclomethasone, salmeterol, and placebo in children with asthma.	double
Mendelson et al. (2002)	Twice-daily budesonide inhalation suspension in infants and children < 4 and > or = 4 years of age with persistent asthma	other study design	A retrospective analysis, based on a randomized, placebo-controlled
Zedan 2009	Evaluation of different asthma phenotype responses to montelukast versus fluticasone Treatment	other study design	prospective case control study
Johnston 2007	Attenuation of the September epidemic of asthma exacerbations in children: a randomized, controlled trial of montelukast added to usual therapy	seasonal asthma	Reduction of the days with worse asthma symptoms in children during the September epidemic. More than 90% of children had been prescribed an ICS, with 30% of each group prescribed a combination product (ICS with LABA). There were no children prescribed a LABA without ICS.
Shah 2014	Montelukast versus Budesonide as a First Line Preventive Therapy in Mild Persistent Asthma in 2 to 18 y	naive	… mild persistent asthma in age group 2–18 y. newly diagnosed as mild persistent asthma (no indication of ICS use)
Kumar 2007	Montelukast vs. inhaled low-dose budesonide as monotherapy in the treatment of mild persistent asthma: a randomized double blind controlled trial	naive	Children between the ages of 5 and 15 years of either sex with recently diagnosed mild persistent asthma were subjects of the study. Not clear if they already were on ICS or not.
Levy 2006	Efficacy and safety of fluticasone propionate hydrofluoroalkane inhalation aerosol in four- to eleven-year-old children with asthma: A randomized, double-blinded, placebo-controlled study	naive	Patients used prestudy ICS: 117 Patients with severe persistent asthma at baseline: 119 Not stated if they have poor asthma control.
Lenney 1995	Efficacy and safety of salmeterol in childhood asthma	wrong control group	Eight hundred and forty-seven asthmatic children aged between 4 and 16 (mean 10.1) years, requiring inhaled beta2-agonist treatment were randomised to treatment. However, a number of patients were on ICS at entry (174). Comparison between doses of salmeterol and salbutamol as control group.
Kerwin 2008	Evaluation of efficacy and safety of budesonide delivered via two dry powder inhalers	comparison between inhalers	The pediatric/adolescent study (SD‑004‑0726) included patients aged 6–17 years who had been diagnosed with asthma for ≥ 3 months; either had not previously been treated with an ICS or had been treated with a low dose of ICS (maintained at a constant dose level) for no more than 30 days before visit 1;
NCT00163293	Efficacy of Ciclesonide Inhaled Once Daily Versus Other Corticosteroids Used for Treatment of Mild Asthma in Children (4 to 11 y) (BY9010/CA-101) (POPCICLE)	intermittent treatment	4 Years to 11 Years (Child). The aim of this study is to compare the efficacy of ciclesonide with respect to reduction of the number of asthma exacerbations in children with mild persistent asthma. Exclusion criteria: History of life-threatening asthma. Not clear if children were using ICS with poor asthma control. No publication.
