# Supplementary material for: Best step-up treatments for children with uncontrolled asthma: a systematic review and network meta-analysis of individual participant data
Source: Eur Respir J. 2023 Dec 21;62(6):2301011. doi: 10.1183/13993003.01011-2023 (PMC10752294; doi:10.1183/13993003.01011-2023)
Supplement: Supplementary file 3 [file ERJ-01011-2023.SUPPLEMENT3.xlsx]

## Sheet: Rayyan 1
	ID	Public title	Scientific title	URL	Sponsor/Author	Status	Reasons for exclusion	Notes
1	ACTRN12620001091998	A Randomised Controlled Trial of the efficacy and safety of an Inhaled Corticosteroid and Long Acting Beta Agonist reliever therapy regimen in children with mild asthma	An open-label randomised controlled trial of the efficacy and safety of as-needed budesonide-formoterol vs salbutamol reliever therapy in mild childhood asthma	https://trialsearch.who.int/Trial2.aspx?TrialID=ACTRN12620001091998	–	recruiting	as-needed; salbumatol as control	Registration: 20/10/2020. Not eligible; recruiting
2	ACTRN12622001217796	A Randomised Controlled Trial of the efficacy and safety of an Inhaled Corticosteroid and Long Acting Beta Agonist maintenance and/or reliever therapy versus standard maintenance with separate reliever therapy in children with mild, moderate and severe asthma.	A 52-week, open-label, randomised, multi-centre, parallel group, phase III, controlled trial in patients age 5 to 11 years with mild, moderate and severe asthma, evaluating the efficacy and safety of Budesonide-formoterol (Symbicort Turbuhaler®) maintenance and/or reliever therapy compared with standard therapy: Budesonide (Pulmicort Turbuhaler®) maintenance or Budesonide-formoterol (Symbicort Tu…	https://trialsearch.who.int/Trial2.aspx?TrialID=ACTRN12622001217796	–	recruiting	terbutaline as reliever	Registration: 09/09/2022. Likely not eligible; recruiting
3	ACTRN12620001091998	A Randomised Controlled Trial of the efficacy and safety of an Inhaled Corticosteroid and Long Acting Beta Agonist reliever therapy regimen in children with mild asthma	An open-label randomised controlled trial of the efficacy and safety of as-needed budesonide-formoterol vs salbutamol reliever therapy in mild childhood asthma	https://anzctr.org.au/Trial/Registration/TrialReview.aspx?ACTRN=12620001091998	–	–	duplicate (#1)	duplicate (#1)
4	ACTRN12622001217796	A Randomised Controlled Trial of the efficacy and safety of an Inhaled Corticosteroid and Long Acting Beta Agonist maintenance and/or reliever therapy versus standard maintenance with separate reliever therapy in children with mild, moderate and severe asthma.	A 52-week, open-label, randomised, multi-centre, parallel group, phase III, controlled trial in patients age 5 to 11 years with mild, moderate and severe asthma, evaluating the efficacy and safety of Budesonide-formoterol (Symbicort Turbuhaler®) maintenance and/or reliever therapy compared with standard therapy: Budesonide (Pulmicort Turbuhaler®) maintenance or Budesonide-formoterol (Symbicort Tu…	https://anzctr.org.au/Trial/Registration/TrialReview.aspx?ACTRN=12622001217796	–	–	duplicate (#2)	duplicate (#2)
5	ACTRN12622001304729	A randomIsed controlled trial of budesonide-formoterol vs terbutaline for symptom relief in adults with mild-moderate asthma on inhaled corticosteroid maintenance therapy			–	–	terbutaline as control (age: 16-75)	Not eligible: terbutaline as control
6	None	Evaluation the Effect of Pulmicort Inhalation on Children with Acute Asthma Attack		https://www.sysrevpharm.org/articles/evaluation-the-effect-of-pulmicort-inhalation-on-children-with-acute-asthma-attack.pdf	Bahrami et al.	Completed	Exclusion criteria: children who have received specific steroid medications over the past 7 days were excluded from the study	Published in 2020. Not eligible: no ICS at entry
7	CTRI/2020/06/026247	Study comparing drug combination (low-dose steroid/long acting B2 agonist) versus medium-dose steroid as an inhaled medication in children with asthma	Randomised controlled trial comparing inhaled low-dose budesonide/formoterol combination versus conventional medium-dose budesonide in children with persistent bronchial asthma	https://trialsearch.who.int/Trial2.aspx?TrialID=CTRI/2020/06/026247	PGIMER	Not Yet Recruiting	Exclusion criteria: Previously diagnosed asthma already receiving inhaled corticosteroid in any form	Registration: 30-06-2020. Not eligible: no ICS at entry
8	none	Efficacy of treatment with montelukast, fluticasone propionate and budesonide liquid suspension for the prevention of recurrent asthma paroxysms in children with wheezing disorders		https://www.spandidos-publications.com/10.3892/etm.2019.7894#	Ding et al.	Completed	Children <5 years with infection (capillary bronchitis, asthmatic bronchitis, or asthmatic bronchial pneumonia)	Published in 2019. Not eligible: infection at entry
9	EUCTR2021-003334-36-DE	Efficacy and Safety of Budesonide and Formoterol Fumarate Metered Dose Inhaler Relative to Budesonide Metered Dose Inhaler in Participants with Inadequately Controlled Asthma	A Randomized, Double-Blind, Parallel Group, Multicenter 12 Week Study to Assess the Efficacy and Safety of Budesonide and Formoterol Fumarate Metered Dose Inhaler Relative to Budesonide Metered Dose Inhaler in Participants with Inadequately Controlled Asthma (LITHOS) - LITHOS	https://trialsearch.who.int/Trial2.aspx?TrialID=EUCTR2021-003334-36-DE	AstraZeneca	Not Recruiting	Not recruiting; ICS or an ICS/LABA regimen at screening	Registration: 17/11/2022. Not recruiting; eligible with IPD only. Likely no data yet.
10	EUCTR2021-002026-24-ES	Efficacy and Safety of Budesonide and Formoterol Fumarate Metered Dose Inhaler in Patients with Inadequately Controlled Asthma	A Randomized, Double-Blind, Parallel Group, Multicenter 24 Week Study to Assess the Efficacy and Safety of Budesonide and Formoterol Fumarate Metered Dose Inhaler Relative to Budesonide Metered Dose Inhaler and Open-Label Symbicort® Turbuhaler® in Participants with Inadequately Controlled Asthma (VATHOS) - VATHOS	https://trialsearch.who.int/Trial2.aspx?TrialID=EUCTR2021-002026-24-ES	AstraZeneca	Authorised-recruitment may be ongoing or finished	Ongoing; 12 to 80 years of age; ICS or an ICS/LABA regimen at screening	Registration: 07/12/2021; Authorised-recruitment may be ongoing or finished; eligible with IPD only. Likely no data yet.
11	EUCTR2020-002977-84-GR	This study will evaluate and confirm that a new formulation of Fluticasone propionate 100 mcg/blister oral inhalation powder/Respirent Pharmaceuticals is therapeutically equivalent to the marketed formulation Flovent DISKUSÂ® 100 mcg/blister oral inhalation powder/GSK in patients with asthma	A phase III, randomized, multicenter, parallel-group clinical trial for examining the therapeutic equivalence between Fluticasone propionate 100 mcg/blister oral inhalation powder/Respirent Pharmaceuticals vs. FLOVENT DISKUS® 100 mcg/blister oral inhalation powder/GSK in patients with asthma - Therapeutic equivalence between two formulations of fluticasone propionate 100mcg inhalation powder	https://trialsearch.who.int/Trial2.aspx?TrialID=EUCTR2020-002977-84-GR	RESPIRENT Pharmaceuticals	Not Recruiting	well-controlled asthma	Registration: 08/09/2020; not recruiting; not eligible: stable asthma
12	EUCTR2022-002977-27-GR	This study will evaluate and confirm that a new formulation of Fluticasone propionate 100 mcg and salmeterol 50 mcg inhalation powder/Respirent Pharmaceuticals is therapeutically equivalent to the marketed formulation Advair DISKUSÂ® 100/50 mcg inhalation powder/GSK in patients with asthma	A phase III, randomized, multicenter, parallel-group clinical trial for examining the therapeutic equivalence between Fluticasone propionate 100 mcg and salmeterol 50 mcg inhalation powder/Respirent Pharmaceuticals vs. ADVAIR DISKUS® 100/50 mcg inhalation powder/GSK in patients with asthma - Therapeutic equivalence between two formulations of fluticasone and salmeterol	https://trialsearch.who.int/Trial2.aspx?TrialID=EUCTR2022-002977-27-GR	RESPIRENT Pharmaceuticals	Authorised-recruitment may be ongoing or finished	Ongoing; 12 to 65+ years; inhaled corticosteroids and long-acting ß agonists at screening	Registration: 12/12/2022; Authorised-recruitment may be ongoing or finished; eligible with IPD only; Lilely no data yet.
13	EudraCT Number: 2020-003404-14 Sponsor Protocol Number: BUSAL-SD201	A comparative study to assess a fixed-dose combination of Budesonide-Salmeterol versus Serevent® Diskus® 50 μg + Pulmicort® Turbuhaler® 100 µg co-administrated in asthmatic children: single dose, cross-over, randomized, 3-treatment		https://www.clinicaltrialsregister.eu/ctr-search/search?query=eudract_number:2020-003404-14	Laboratoires SMB S.A.	Completed	pharmacokinetic endpoints	Start Date: 27/01/2021; completed; 14 children (2-11 years); not eligible: pharmacokinetic endpoints
14	N EudraCT number: 2015-003712-20	Inhaled Corticosteroids Alone and in Combination With Long-Acting beta2 Receptor Agonists to Treat Reduced Lung Function in Preterm-Born Children: A Randomized Clinical Trial		https://jamanetwork.com/journals/jamapediatrics/fullarticle/2786783	Goulden et al.	Completed	no asthma; no ICS at entry	Publication: 2022; Not eligible: No asthma; no ICS at entry
15	ISRCTN12109108	Treating severe paediatric asthma: the TREAT trial	Treating severe paediatric asthma: a randomised controlled trial of mepolizumab and omalizumab (TREAT trial)	https://trialsearch.who.int/Trial2.aspx?TrialID=ISRCTN12109108	Imperial College London	Ongoing	wrong intervent	Not eligible: wrong intervention
16	None	A Randomized, Double-Blind, Parallel Group, Multicenter 24 Week Study to Assess the Efficacy and Safety of Budesonide and Formoterol Fumarate Metered Dose Inhaler Relative to Budesonide Metered Dose Inhaler and Open-Label Symbicort-R Turbuhaler-R in Participants with Inadequately Controlled Asthma	A 24-Week Efficacy and Safety Study to Assess Budesonide and Formoterol Fumarate Metered Dose Inhaler in Adult and Adolescent Participants with Inadequately Controlled Asthma - VATHOS	https://jrct.niph.go.jp/latest-detail/jRCT2031210576			Not in English	Not eligible: in Japanese
17	None	The efficacy of montelukast sodium and budesonide on pulmonary function in infantile asthma		http://www.ijcem.com/files/ijcem0108076.pdf	Lin et al. 2020	Completed	no ICS at entry (patients who did not use any other drugs in the three months before their enrollment in the study)	Not eligible: likely Naive patients
18	None	The efficacy and safety of fluticasone/salmeterol compared to fluticasone in children younger than four years of age		https://pediatrics.aappublications.org/content/144/Supplement_1	Yoshihara et al (2019)	Completed	LABA forbidden in this age class (lower than 4 years)	Not eligible: LABA forbidden in this age class (lower than 4 years); only a supplement
19	NCT05202262	A 24-Week Efficacy and Safety Study to Assess Budesonide and Formoterol Fumarate Metered Dose Inhaler in Adult and Adolescent Participants With Inadequately Controlled Asthma (VATHOS)		https://clinicaltrials.gov/show/NCT05202262	AstraZeneca	Recruiting	Ongoing; adults and adolescents; both ICS and ICS+LABA at entry	Registration: January 12, 2022. Not eligible: recruiting; adults and adolescents; ICS or an ICS/LABA regimen at screening
20	NCT05755906	A 12-week Study to Assess the Efficacy and Safety of Budesonide and Formoterol Fumarate Metered Dose Inhaler Relative to Budesonide Metered Dose Inhaler in Participants With Inadequately Controlled Asthma (LITHOS)		https://clinicaltrials.gov/show/NCT05755906	AstraZeneca	Recruiting	Ongoing; adults and adolescents; both ICS and ICS+LABA at entry	Registration: February 27, 2023; Not eligible: recruiting; 12 Years to 80 Years; ICS or an ICS/LABA
21	NCT05735431	Non-Inferiority,Combination Formoterol/FluticasonexAleniaÂ®Formoterol/Budesonide for Asthma in Brazil		https://clinicaltrials.gov/ct2/show/NCT05735431	Eurofarma Laboratorios S.A.	Not yet recruiting	Not yet recruiting	Registration: February 21, 2023; Not eligible: not yet recruiting; 12 Years and older
22	NCT05202262	A 24-Week Efficacy and Safety Study to Assess Budesonide and Formoterol Fumarate Metered Dose Inhaler in Adult and Adolescent Participants With Inadequately Controlled Asthma (VATHOS)	A Randomized, Double-Blind, Parallel Group, Multicenter 24 Week Study to Assess the Efficacy and Safety of Budesonide and Formoterol Fumarate Metered Dose Inhaler Relative to Budesonide Metered Dose Inhaler and Open-Label SymbicortÂ® TurbuhalerÂ® in Participants With Inadequately Controlled Asthma (VATHOS).	https://clinicaltrials.gov/show/NCT05202262	AstraZeneca	Recruiting	Recruiting; adolescents and adults; ICS or an ICS/LABA regimen at screening	Registration: January 21, 2022; Not eligible: recruiting; adolescents and adults; ICS or an ICS/LABA regimen at screening
23	None	Effect of addition of single dose of oral montelukast to standard therapy in acute moderate asthma in children 5-12 years of age-a randomised double blind placebo controlled trial		https://www.atsjournals.org/doi/abs/10.1164/ajrccm-conference.2019.199.1_MeetingAbstracts.A6726	Venugopal 2019	Unknown	treatment for acute asthma exacerbation episodes treated in the hospital	Not eligible: Conference abstract; acute asthma exacerbation episodes treated in the hospital
24	None	EFFECT OF ADDITION OF SINGLE DOSE OF ORAL MONTELUKAST TO STANDARD THERAPY IN ACUTE MODERATE ASTHMA IN CHILDREN 5 to 12 YEARS OF AGE: A RANDOMISED DOUBLE-BLIND PLACEBO CONTROLLED TRIAL		https://journal.chestnet.org/action/showPdf?pii=S0012-3692%2819%2932908-3	Venugopal 2019	Unknown	treatment for acute asthma exacerbation episodes treated in the hospital	Not eligible: Abstract Posters; duplicate #31
25	None	EFFECT OF ADDITION OF SINGLE DOSE OF ORAL MONTELUKAST TO STANDARD THERAPY IN ACUTE MODERATE ASTHMA IN CHILDREN 5 to 12 YEARS OF AGE: A RANDOMISED DOUBLE-BLIND PLACEBO CONTROLLED		https://journal.chestnet.org/article/S0012-3692(19)32908-3/fulltext	Venugopal 2019	Unknown	Duplicate; Abstract Posters	Not eligible: duplicate #32
26	Unknown	EFFICACY AND SAFETY OF MOMETASONE FUROATE/FORMOTEROL COMPARED WITH MOMETASONE FUROATE IN CHILDREN WITH PERSISTENT ASTHMA		https://dx.doi.org/10.1016/j.anai.2019.08.278	Weinstein et al 2019	Completed	Duplicate #37	In 2019. Not eligible: abstract; duplicate #37
27	Unknown	CLINICAL MEASURES OF ASTHMA CONTROL FROM THE MOMETASONE FUROATE/FORMOTEROL SPIRO TRIAL		https://www.annallergy.org/article/S1081-1206(20)30725-0/fulltext	Weinstein et al 2020 / Organon and Co	Completed	Stable asthma	In 2020. Not eligible: abstract; stable asthma (exclusion criteria: unstable asthma)(NCT01471340); 12+ years
28	NCT02741271 (Protocol No. 087) mometasone/formoterol 100/10 mcg and mometasone furate 100 mcg twice/day; age: 5-11; 181 participants; outcomes: FEV1 and adverse events	A phase 3 study evaluating the safety and efficacy of a pediatric dose of mometasone furoate with and without formoterol for persistent asthma	A Phase III, Randomized, Active-Controlled, Parallel-Group Clinical Trial to Study the Efficacy and Long-Term Safety of Mometasone Furoate/Formoterol Fumarate (MF/F, MK-0887A [SCH418131]), Compared With Mometasone Furoate (MF, MK-0887 [SCH032088]), in Children With Persistent Asthma	https://dx.doi.org/10.1002/ppul.24667 https://clinicaltrials.gov/ct2/show/NCT02741271	Weinstein et al 2019 / Organon and Co	Completed	ICS+LABA at entry	Not eligible: ICS+LABA at entry
29	None	Analysis of combined therapeutic effects of montelukast and budesonide aerosol in children with asthma		http://www.latamjpharm.org/resumenes/40/10/LAJOP_40_10_1_25.pdf	Zhou & Liu 2021	Unknown	Participants were treated with a single dose only before measuring of respiratory and inflammatory indexes	Not eligible; abstract

## Sheet: Rayyan 2
	ID	Public title	Scientific title	URL	Sponsor/Author	Status	Exclusion reasons	Notes
1	none	Treatment of childhood asthma					Not found	Not found
2	ACTRN12620000649910	The Vietnam COPD Asthma and Prevention of Smoking (VCAPS) 4 Trial	A two-by-two factorial cluster randomised controlled trial evaluating the effectiveness of a stepped treatment algorithm for treating obstructive lung disease, and a behavioural intervention to reduce the prevalence of smoking among smokers in district health facilities in Vietnam.	https://anzctr.org.au/Trial/Registration/TrialReview.aspx?ACTRN=12620000649910	Government body	Not yet recruiting	Not yet recruiting; probable asthma in smokers	Registration: 4/06/2020; Not eligible: not yet recruiting; asthma and COPD; 12 years old and over; probable asthma
3	none	A Dose-Response Study to Examine the Methodology for Demonstrating the Local Therapeutic Equivalence of the Fluticasone Propionate Component of an Orally Inhaled Combination Therapy of Fluticasone Propionate/Salmeterol Dry Powder		https://www.liebertpub.com/doi/epub/10.1089/jamp.2018.1520			Adults (18 to 65)	Not eligible: Adults (18 to 65 years)
4	none	Mometasone furoate (MF) improves lung function in pediatric asthma: a double-blind, randomized controlled dose-ranging trial of MF metered-dose inhaler (vol 52, pg 310, 2017)					Corridgendum	Corrigendum
5	PRACTICAL study (ACTRN12616000377437)	Patient preferences for symptom-driven or regular preventer treatment in mild to moderate asthma: findings from the PRACTICAL study, a randomised clinical trial		https://erj.ersjournals.com/content/55/4/1902073			Post-hoc analysis (PRACTICAL study (ACTRN12616000377437))	Post-hoc analysis
6	none	Short- and long-term effects of fluticasone furoate/vilanterol in exercising asthmatic adolescents: A randomized and open label trial		https://dx.doi.org/10.1111/bcpt.13640		Completed	Exercise-induced asthma; aged 12–18 years	Exercise-induced asthma; aged 12–18 years
7	none	The effect of montelukast sodium plus budesonide on the clinical efficacy, inflammation, and pulmonary function in children with cough variant asthma		https://pubmed.ncbi.nlm.nih.gov/34306431/	Chen 2021		cough variant asthma	Not eligible: cough variant asthma
8	ChiCTR2000039961	Differences of effectiveness of two treatments in children with cough variant asthma	Differences of effectiveness of two treatments in children aged 6-11 with cough variant asthma	http://www.chictr.org.cn/showproj.aspx?proj=63363			not in English	Not eligible: in Chinese; cough variant asthma
9	CTRI/2020/09/027824	efficacy and safety of Ciclesonide, metered-dose inhaler	International, open-label randomized comparative study of the efficacy and safety of Ciclesonide metered-dose inhaler, 160 mcg/dose (LLC PSK Pharma LLC, Russia) and Alvesco, metered-dose inhaler, 160 mcg/dose (AstraZeneca AB, Sweden) in patients with partially controlled asthma	https://trialsearch.who.int/Trial2.aspx?TrialID=CTRI/2020/09/027824	PSK Pharma LLC	Suspended	Suspended	Not eligible: Suspended
10	CTRI/2022/07/043723	A trial to compare Single Maintenance and Reliever Therapy(SMART) with single inhaler containing Budesonide-Formoterol combination versus the conventionally used 2 inhaler treatment with Budesonide and additional as needed Levo-salbutamol in children with Persistent Bronchial Asthma	Randomized Controlled Trial Comparing Single Maintenance and Reliever Therapy (SMART) with Inhaled Budesonide- Formoterol Combination versus the Conventional Budesonide with additional as needed Levosalbutamol in Children with Persistent Bronchial Asthma	https://trialsearch.who.int/Trial2.aspx?TrialID=CTRI/2022/07/043723	PGIMER	Not yet recruiting	Not yet recruiting; previously diagnosed asthma already receiving inhaled corticosteroid in any form	Not eligible. Not Yet Recruiting; Exclusion: previously diagnosed asthma already receiving inhaled corticosteroid in any form
11	CTRI/2020/06/026247	Study comparing drug combination (low-dose steroid/long acting B2 agonist) versus medium-dose steroid as an inhaled medication in children with asthma		https://www.ctri.nic.in/Clinicaltrials/pmaindet2.php?trialid=44417	PGIMER	Not yet recruiting	Not Yet Recruiting; Naive	Not eligible: Not Yet Recruiting. Exclusion: Previously diagnosed asthma already receiving inhaled corticosteroid in any form
12	None	Budesonide/fomoterol in combination with montelukast in the treatment of bronchial asthma		https://dx.doi.org/10.12669/pjms.36.7.2018		Completed	adults	Not eligible: adults (average age of (51.63±2.62))
13	None	Fluticasone propionate/formoterol fumarate in children aged >= 5 years with asthma: a profile of its use		https://dx.doi.org/10.1007/s40267-019-00685-x			commentary	Commentary
14	None	Effects of using montelukast during acute wheezing attack in hospitalized preschool children on the discharge rate and the clinical asthma score		https://dx.doi.org/10.1002/ppul.25394		Completed	Hospitalized children treated with OC, ipatropium, etc	Not eligible: Hospitalized children treated with OC, ipatropium, etc
15	None	A Study Of Formoterol Plus Budesonide Combination In Asthma Control And Symptom Management Of Moderate To Severe Asthmatics In Northern Parts Of Tamilnadu		https://www.pnrjournal.com/index.php/home/article/view/6295/8032		Completed	Wrong design	Not eligible: wrong design (non-comparative, multicentric, random questionnaire survey )
16	None	Effect of long-term low dose glucocorticoid on children with bronchial asthma		https://www.medrxiv.org/content/10.1101/2021.09.28.21264243v1.full.pdf		Completed	healthy children without asthma as the control group	Not eligible: preprint; healthy children without asthma as the control group
17	EUCTR2020-003404-14-BG	A comparative study to assess One intake of combined Budesonide/Salmeterol products, versus one intake of Serevent Diskus 50 µg co-administered with Pulmicort Turbuhaler 100 µg in children with asthma	A comparative study to assess a fixed-dose combination of Budesonide-Salmeterol versus Serevent® Diskus® 50 µg + Pulmicort® Turbuhaler® 100 µg co-administrated in asthmatic children: single dose, cross-over, randomized, 3-treatment	https://trialsearch.who.int/Trial2.aspx?TrialID=EUCTR2020-003404-14-BG	Laboratoires SMB S.A.	Not recruiting	Not recruiting; children seem naive	Date of registration: 16/12/2020; Not eligible: Not recruiting; children seem naive
18	EUCTR2020-002828-37-DE	Efficacy and Safety of Three Inhaled Dose Levels of AZD1402 Twice Daily for Four Weeks in Adults with Asthma on Medium Dose Inhaled Corticosteroids	A Two-part Phase IIa Randomised, Double-blind, Placebo-controlled, Dose ranging, Multi centre Study to Assess Efficacy and Safety of Three Inhaled Dose Levels of AZD1402 Administered as a Dry Powder Twice Daily for Four Weeks in Adults with Asthma on Medium Dose Inhaled Corticosteroids	https://trialsearch.who.int/Trial2.aspx?TrialID=EUCTR2020-002828-37-DE	AstraZeneca	Authorised-recruitment may be ongoing or finished	Ongoing; No acceptable DSA with AstraZeneca; medium dose ICS with LABA at screening; authorised-recruitment may be ongoing or finished; adults and adolescents;	Date of registration: 06/05/2021; Not eligible: medium dose ICS with LABA at screening; authorised-recruitment may be ongoing or finished; 18 to 75 years (inclusive) of age AstraZeneca;
19	NCT02446418	A 6-month, Open Label, Randomised, Efficacy Study to Evaluate Fluticasone Furoate (FF, GW685698)/Vilanterol (VI, GW642444) Inhalation Powder Delivered Once Daily Via the Dry Powder Inhaler ELLIPTA Compared With Usual ICS/LABA Maintenance Therapy Delivered by Dry Powder Inhaler in Subjects With Persistent Asthma		https://clinicaltrials.gov/ct2/show/NCT02446418	GSK	Completed	Adults: 18 Years to 75 Years	Not eligible: adults (18 Years to 75 Years)
20	none	Step-in step-down approach in the management of bronchial asthma in adolescents and adults		https://dx.doi.org/10.4103/lungindia.lungindia_591_21		Completed	treatment-naïve asthma patients	Not eligible: treatment-naïve asthma patients
21	none	Efficacy and safety of VR475 (budesonide suspension delivered by the VR475 Inhalation System) as add-on treatment in patients with severe asthma (CLEARCUT Study)		https://dx.doi.org/10.1183/13993003.congress-2019.PA3714			ICS and a second controller at the screening visit	Congress abstract
22	IRCT20190106042260N2	Evaluation of the effect of inhaled budesonide (Pulmicort) on children with acute asthma attack		https://en.irct.ir/trial/48557	Iran University of Medical Sciences	Unknown	also oxygen and beta-2 agonists and systemic corticosteroids	Not eligible: also oxygen and beta-2 agonists and systemic corticosteroids
23	ISRCTN70543802	Do children with mild asthma need to take inhaled steroids everyday or only as when they need them?	Assessing SYmptom-driven versus Maintenance Preventer Therapy for the Outpatient Management of AsThma In Children (ASYMPTOMATIC): A non-inferiority, pragmatic, randomised controlled trial using routinely collected outcome data	https://trialsearch.who.int/Trial2.aspx?TrialID=ISRCTN70543802		Ongoing	ongoing; also naive; SABA or ICS at screening	Not eligible: ongoing; also naive; SABA or ICS at screening
24	none	A Randomized, Double-Blind, Double Dummy, Parallel Group, Multicenter Variable Length Study to Assess the Efficacy and Safety of PT010 Relative to PT009 and Symbicort in Adult and Adolescent Participants With Inadequately Controlled Asthma		https://jrct.niph.go.jp/latest-detail/jRCT2031200331			not in English	Not eligible: in Chinese;
25	NCT02924688	CAPTAIN: effects of triple therapy on FEV1 response in patients with inadequately controlled asthma on ICS/LABA		https://dx.doi.org/10.1183/13993003.congress-2021.PA3386	GSK	Completed	adults; ICS+LABA at entry	Not eligible: abstract congress; uncontrolled asthma on ICS/LABA; 18 years of age or older
26	none	Airway mechanics after withdrawal of a leukotriene receptor antagonist in children with mild persistent asthma: Double-blind, randomized, cross-over study		https://dx.doi.org/10.1002/ppul.25085		Completed	stable asthma	Not eligible: well-controlled asthma
27	none	Role of Montelukast as Monotherapy in Improving Quality of Life of an Asthmatic Patient in Pakistan		https://dx.doi.org/10.7759/cureus.10841			Wrong design	Not eligible: single arm
28	NCT01894048	Pragmatic evaluation of inhaled corticosteroid particle size formulations on asthma control		https://dx.doi.org/10.1111/cea.13453	University of Dundee	Completed	Wrong design; adults	Not eligible: 18 Years to 65 Years; single arm
29	none	Comparison of ics containing open triple and dual therapy on small airways function in the smoking asthma phenotype		https://thorax.bmj.com/content/74/Suppl_2/A211			adults	Not eligible: adults; abstract
30	NCT02924688	Characterising asthma exacerbations in the CAPTAIN trial		https://dx.doi.org/10.1183/13993003.congress-2020.2276			duplicate	Not eligible: duplicate; congress abstract
31	none	Efficacy of three different budesonide treatments in Chinese preschool children with recurrent wheezing		https://dx.doi.org/10.1038/s41598-022-21505-9		Completed	naive	Not eligible. Exclusion criteria: having used other asthma control drugs
32	none	Effect of leukotriene receptor antagonist on clinical symptoms, th1/th2 cytokines and pulmonary function in children with bronchial asthma		https://www.ijcem.com/files/ijcem0101248.pdf		Completed	naive	Not eligible. Exclusion criteria: patients were treated for bronchial asthma before this study
33	NCT04665895	A Clinical Trial for Examining the Therapeutic Equivalence Between Fluticasone Propionate 100 mcg/Blister Oral Inhalation Powder/Respirent Pharmaceuticals vs. FLOVENT DISKUS 100mcg/Blister Oral Inhalation Powder/GSK in Patients With Asthma		https://clinicaltrials.gov/show/NCT04665895	Respirent Pharmaceuticals Co Ltd.	Completed	stable asthma	Not eligible: stable asthma (12 Years and older with well-controlled asthma)
34	NCT04271839	Efficiency Control of Fluticasone/Formoterol K-haler (Medium Strength) vs ICS/LABA (High Strength) in Asthma Patients		https://clinicaltrials.gov/show/NCT04271839	Mundipharma Pharmaceuticals S.L.	Withdrawn (The trial has been terminated early due to the SARS-CoV-2 pandemic.)	Withdrawn	Not eligible: Withdrawn (The trial has been terminated early due to the SARS-CoV-2 pandemic.)
35	NCT04480242	Asthma Research in Children and Adolescents	Assessment of Children and Adolescents With Asthma: An Observational Prospective Study	https://clinicaltrials.gov/show/NCT04480242	Parc de Salut Mar	Recruiting	wrong design (cohort study)	Not eligible: recruiting; cohort study
36	None	Safety and effectiveness of as-needed formoterol in asthma patients taking ICS-formoterol or ICS-salmeterol maintenance therapy		https://dx.doi.org/10.1016/j.jaip.2023.03.046			Post-hoc analysis (RELIEF trial)	Not eligible: post hoc analysis
37	None	The comparative effect of Leukotriene receptor antagonist add on therapy and step up inhaled Corticosteroid in partially controlled asthma: an open-labeled randomized controlled trial		https://dx.doi.org/10.15586/aei.v50i3.553		Completed	adults (aged ≥18 years ); partially controlled asthma; ICS+LABA at screening	Not eligible: adults (aged ≥18 years ); partially controlled asthma; ICS+LABA at screening
38	TCTR20190226004	Randomized Double-blinded Control Trial: inhaled Budesonide as an Added-on Therapy in Acute Asthmatic Attack Children		https://trialsearch.who.int/Trial2.aspx?TrialID=TCTR20190226004	N/A	Recruiting	Recruiting; previously use systemic steroid in 7 days	Not eligible: recruiting and previously use systemic steroid in 7 days
39	None	Clinical study of the treatment of variant asthma in children through nebulized inhalation of montelukast combined with different doses of budesonide suspension		http://www.ijcem.com/files/ijcem0114986.pdf	Wang 2020	Completed	All patients were given routine treatment such as anti-infection, anti-allergy, and oxygen inhalation.	Not eligible: Variant asthma; All patients were given routine treatment such as anti-infection, anti-allergy, and oxygen inhalation.
40	None	Effects of montelukast combined with budesonide on lung function and exhaled nitric oxide concentration in children with mild persistent asthma		http://www.ijcem.com/files/ijcem0125701.pdf	Xie et al. 2021	Completed	no indication of previous use of ICS; no outcome of interest reported; not eligible with AgD; written to the author, but no reply	no indication of previous use of ICS; no outcome of interest reported; not eligible with AgD
41	NCT02868281 / 201097	Comparative analysis of effectiveness of asthma control test-guided treatment versus usual care in patients with asthma from China		https://www.resmedjournal.com/article/S0954-6111(21)00088-3/fulltext	GSK	Completed	wrong intervention	Not eligible: wrong intervention (ACT guided Routine Treatment vs Routine Treatment)
42	NCT01404013	Effects of treatment with montelukast alone, budesonide/formoterol alone and a combination of both in cough variant asthma		https://doi.org/10.1186/s12931-022-02114-6	Merck	Unknown	adults	Not eligible: adults (18 Years to 75 Years) with Cough variant asthma
43	None	Efficacy and safety of montelukast sodium oral granulecombined with budesonide in treating cough variant asthma in children		http://www.ijcem.com/files/ijcem0104973.pdf	Yue et al. 2020	Completed	cough variant asthma	Not eligible: Cough variant asthma; 2 and 4 years old; use of bronchodilators (no information on ICS use)
44	None	Effect of different specifications of symbicort turbuhaler on the treatment of patients with bronchial asthma		https://doi.org/10.36468/pharmaceutical-sciences.spl.290	Zhou et al.	Completed	adults	Not eligible: Short communication; adults (32 to 56 years)

## Sheet: NIHR HTA 
	ID	Public title	Scientific title	Exclusion reasons
1	none	none	Treatment guided by fractional exhaled nitric oxide in addition to standard care in 6- to 15-year-olds with asthma: the RAACENO RCT	use of OC; wrong intervention
2	none	none	Reducing Asthma Attacks in Children using Exhaled Nitric Oxide as a biomarker to inform treatment strategy - a randomised trial (RAACENO)	use of OC; wrong intervention
